# Supplementary material for: catena-Poly[[bis­(1-ethyl-1H-imidazole-κN 3)copper(II)]-μ-oxalato-κ4 O 1,O 2:O 1′,O 2′]
Source: Acta Crystallogr Sect E Struct Rep Online. 2011 Oct 22;67(Pt 11):m1585. doi: 10.1107/S1600536811043121 (PMC3246998; doi:10.1107/S1600536811043121)
Supplement: Supplementary file 1 [file e-67-m1585-sup1.cif]

##############################################################################
#                                                                            #
# This CIF contains the data in a paper accepted for publication in          #
# Acta Crystallographica Section E. It conforms to the requirements of       #
# Notes for Authors for Acta Crystallographica Section E, and has been       #
# peer reviewed under the auspices of the IUCr Commission on Journals.       #
#                                                                            #
# Full details of the Crystallographic Information File format               #
# are given in the paper "The Crystallographic Information File (CIF):       #
# a New Standard Archive File for Crystallography" by S. R. Hall, F. H.      #
# Allen and I. D. Brown [Acta Cryst. (1991), A47, 655-685].                  #
#                                                                            #
# The current version of the core CIF dictionary is obtainable from          #
# ftp://ftp.iucr.org/pub/cif_core.dic.                                       #
#                                                                            #
# Software is freely available for graphical display of the structure(s)     #
# in this CIF. For information consult the CIF software page                 #
# http://www.iucr.org/resources/cif/software.                                #
#                                                                            #
# This file may be used for bona fide research purposes within the           #
# scientific community so long as proper attribution is given to the journal # 
# article from which it was obtained.                                        #
#                                                                            #
##############################################################################
data_I
_audit_creation_method     SHELXL-97
_chemical_name_systematic
;
<i>catena</i>-Poly[[bis(1-ethyl-1<i>H</i>imidazole-\k<i>N</i>^3^)copper(II)]-
\m-oxalato-\k^4^<i>O</i>^1^,<i>O</i>^2^:<i>O</i>^1'^,<i>O</i>^2'^]
;
_chemical_name_common     ?
_chemical_formula_moiety     'C12 H16 Cu N4 O4'
_chemical_formula_sum     'C12 H16 Cu N4 O4'
_chemical_formula_iupac     '[Cu (C2 O4) (C5 H8 N2)2]'
_chemical_formula_weight     343.83
_chemical_melting_point     ?
_symmetry_cell_setting     monoclinic
_symmetry_space_group_name_H-M     'P 21/n'
_symmetry_space_group_name_Hall     '-P 2yn'
loop_
    _symmetry_equiv_pos_as_xyz
    'x, y, z'
    '-x+1/2, y+1/2, -z+1/2'
    '-x, -y, -z'
    'x-1/2, -y-1/2, z-1/2'
_cell_length_a     5.6200(11)
_cell_length_b     8.8577(18)
_cell_length_c     14.481(3)
_cell_angle_alpha     90.00
_cell_angle_beta     96.55(3)
_cell_angle_gamma     90.00
_cell_volume     716.2(2)
_cell_formula_units_Z     2
_cell_measurement_reflns_used     1653
_cell_measurement_theta_min     2.2882
_cell_measurement_theta_max     27.4739
_cell_measurement_temperature     293(2)
_exptl_crystal_description     'block'
_exptl_crystal_colour     'blue'
_exptl_crystal_size_max     0.30
_exptl_crystal_size_mid     0.25
_exptl_crystal_size_min     0.20
_exptl_crystal_density_diffrn     1.594
_exptl_crystal_density_meas     ?
_exptl_crystal_density_method     'not measured'
_exptl_crystal_F_000     354
_exptl_absorpt_coefficient_mu     1.546
_exptl_absorpt_correction_type     multi-scan
_exptl_absorpt_process_details     '(CrystalClear; Rigaku, 2005)'
_exptl_absorpt_correction_T_min     0.635
_exptl_absorpt_correction_T_max     0.734
_exptl_special_details     ?
_diffrn_ambient_temperature     293(2)
_diffrn_radiation_type     MoK\a
_diffrn_radiation_wavelength     0.71073
_diffrn_radiation_source     'fine-focus sealed tube'
_diffrn_radiation_monochromator     graphite
_diffrn_measurement_device_type     'Rigaku SCXmini'
_diffrn_measurement_method     \w
_diffrn_detector_area_resol_mean     .
_diffrn_reflns_number     7300
_diffrn_reflns_av_R_equivalents     0.0620
_diffrn_reflns_av_sigmaI/netI     0.0483
_diffrn_reflns_theta_min     3.65
_diffrn_reflns_theta_max     27.48
_diffrn_reflns_theta_full     27.48
_diffrn_measured_fraction_theta_max     0.999
_diffrn_measured_fraction_theta_full     0.999
_diffrn_reflns_limit_h_min     -7
_diffrn_reflns_limit_h_max     7
_diffrn_reflns_limit_k_min     -11
_diffrn_reflns_limit_k_max     11
_diffrn_reflns_limit_l_min     -18
_diffrn_reflns_limit_l_max     18
_diffrn_standards_number     2
_diffrn_standards_interval_count     150
_diffrn_standards_interval_time     .
_diffrn_standards_decay_%     0
_refine_special_details
;
Refinement of <i>F</i>^2^ against ALL reflections. The weighted <i>R</i>-factor
<i>wR</i> and goodness of fit <i>S</i> are based on <i>F</i>^2^, conventional
<i>R</i>-factors <i>R</i> are based on <i>F</i>, with <i>F</i> set to zero for
negative <i>F</i>^2^. The threshold expression of <i>F</i>^2^ >
\s(<i>F</i>^2^) is used only for calculating <i>R</i>-factors(gt) <i>etc</i>.
and is not relevant to the choice of reflections for refinement.
<i>R</i>-factors based on <i>F</i>^2^ are statistically about twice as large
as those based on <i>F</i>, and <i>R</i>- factors based on ALL data will be
even larger.
;
_reflns_number_total     1653
_reflns_number_gt     1267
_reflns_threshold_expression     I>2\s(I)
_refine_ls_structure_factor_coef     Fsqd
_refine_ls_matrix_type     full
_refine_ls_R_factor_all     0.0603
_refine_ls_R_factor_gt     0.0400
_refine_ls_wR_factor_gt     0.0853
_refine_ls_wR_factor_ref     0.0924
_refine_ls_goodness_of_fit_ref     1.048
_refine_ls_restrained_S_all     1.048
_refine_ls_number_reflns     1653
_refine_ls_number_parameters     98
_refine_ls_number_restraints     0
_refine_ls_hydrogen_treatment     constr
_refine_ls_weighting_scheme     calc
_refine_ls_weighting_details
         'calc w=1/[\s^2^(Fo^2^)+(0.0361P)^2^+0.3394P] where P=(Fo^2^+2Fc^2^)/3'
_atom_sites_solution_hydrogens     geom
_atom_sites_solution_primary     direct
_atom_sites_solution_secondary     difmap
_refine_ls_shift/su_max     0.000
_refine_ls_shift/su_mean     0.000
_refine_diff_density_max     0.479
_refine_diff_density_min     -0.328
_refine_ls_extinction_method     none
_refine_ls_extinction_coef     0
loop_
    _atom_type_symbol
    _atom_type_description
    _atom_type_scat_dispersion_real
    _atom_type_scat_dispersion_imag
    _atom_type_scat_source
    'C' 'C' 0.0033 0.0016
                         'International Tables Vol C Tables 4.2.6.8 and 6.1.1.4'
    'H' 'H' 0.0000 0.0000
                         'International Tables Vol C Tables 4.2.6.8 and 6.1.1.4'
    'N' 'N' 0.0061 0.0033
                         'International Tables Vol C Tables 4.2.6.8 and 6.1.1.4'
    'O' 'O' 0.0106 0.0060
                         'International Tables Vol C Tables 4.2.6.8 and 6.1.1.4'
    'Cu' 'Cu' 0.3201 1.2651
                         'International Tables Vol C Tables 4.2.6.8 and 6.1.1.4'
_computing_data_collection     'CrystalClear (Rigaku, 2005)'
_computing_cell_refinement     'CrystalClear (Rigaku, 2005)'
_computing_data_reduction     'CrystalClear (Rigaku, 2005)'
_computing_structure_solution     'SHELXS97 (Sheldrick, 2008)'
_computing_structure_refinement     'SHELXL97 (Sheldrick, 2008)'
_computing_molecular_graphics     'SHELXTL (Sheldrick, 2008)'
_computing_publication_material     'SHELXL97 (Sheldrick, 2008)'
loop_
    _atom_site_type_symbol
    _atom_site_label
    _atom_site_fract_x
    _atom_site_fract_y
    _atom_site_fract_z
    _atom_site_U_iso_or_equiv
    _atom_site_adp_type
    _atom_site_calc_flag
    _atom_site_refinement_flags
    _atom_site_occupancy
    _atom_site_symmetry_multiplicity
    _atom_site_disorder_assembly
    _atom_site_disorder_group
    Cu Cu1 0.0000 0.5000 0.5000 0.02341(16) Uani d S 1 2 . .
    C C1 0.0677(5) 0.4366(4) 0.3025(2) 0.0326(7) Uani d . 1 1 . .
    H H1 0.1452 0.3463 0.3194 0.039 Uiso calc R 1 1 . .
    C C2 -0.1151(5) 0.6469(4) 0.3090(2) 0.0365(7) Uani d . 1 1 . .
    H H2 -0.1900 0.7304 0.3318 0.044 Uiso calc R 1 1 . .
    C C3 -0.0853(6) 0.6229(4) 0.2184(2) 0.0397(8) Uani d . 1 1 . .
    H H3 -0.1337 0.6861 0.1685 0.048 Uiso calc R 1 1 . .
    C C4 0.1083(6) 0.4132(4) 0.1331(2) 0.0439(8) Uani d . 1 1 . .
    H H4A -0.0227 0.4136 0.0833 0.053 Uiso calc R 1 1 . .
    H H4B 0.1477 0.3088 0.1482 0.053 Uiso calc R 1 1 . .
    C C5 0.3213(7) 0.4885(4) 0.0999(3) 0.0534(9) Uani d . 1 1 . .
    H H5A 0.2801 0.5899 0.0809 0.080 Uiso calc R 1 1 . .
    H H5B 0.3701 0.4333 0.0482 0.080 Uiso calc R 1 1 . .
    H H5C 0.4505 0.4906 0.1494 0.080 Uiso calc R 1 1 . .
    C C6 0.4839(4) 0.4123(3) 0.49195(17) 0.0210(5) Uani d . 1 1 . .
    N N1 -0.0177(4) 0.5292(3) 0.36168(15) 0.0282(6) Uani d . 1 1 . .
    N N2 0.0296(4) 0.4876(3) 0.21516(16) 0.0339(6) Uani d . 1 1 . .
    O O1 0.3372(3) 0.6619(2) 0.52150(13) 0.0291(5) Uani d . 1 1 . .
    O O2 0.2754(3) 0.3599(2) 0.49398(12) 0.0259(4) Uani d . 1 1 . .
loop_
    _atom_site_aniso_label
    _atom_site_aniso_U_11
    _atom_site_aniso_U_22
    _atom_site_aniso_U_33
    _atom_site_aniso_U_12
    _atom_site_aniso_U_13
    _atom_site_aniso_U_23
    Cu1 0.0188(2) 0.0301(3) 0.0218(2) 0.0016(2) 0.00409(16) -0.0002(2)
    C1 0.0357(16) 0.0345(16) 0.0279(16) 0.0039(14) 0.0056(13) 0.0016(13)
    C2 0.0367(16) 0.0403(18) 0.0333(16) 0.0065(14) 0.0067(13) 0.0027(14)
    C3 0.0414(17) 0.0478(19) 0.0291(16) 0.0012(16) 0.0010(13) 0.0095(15)
    C4 0.050(2) 0.056(2) 0.0266(16) -0.0079(17) 0.0082(14) -0.0087(15)
    C5 0.063(2) 0.050(2) 0.052(2) -0.0054(19) 0.0277(19) 0.0000(18)
    C6 0.0211(12) 0.0244(14) 0.0172(12) 0.0034(12) 0.0008(10) 0.0010(11)
    N1 0.0265(12) 0.0336(15) 0.0248(12) 0.0027(10) 0.0048(10) 0.0015(10)
    N2 0.0358(13) 0.0422(15) 0.0238(12) -0.0023(12) 0.0042(10) -0.0010(11)
    O1 0.0235(9) 0.0270(11) 0.0374(11) 0.0020(8) 0.0069(8) -0.0030(9)
    O2 0.0197(9) 0.0269(10) 0.0316(10) -0.0014(8) 0.0054(8) -0.0003(9)
_geom_special_details
;
All e.s.d.'s (except the e.s.d. in the dihedral angle between two l.s. planes)
are estimated using the full covariance matrix. The cell e.s.d.'s are taken
into account individually in the estimation of e.s.d.'s in distances, angles
and torsion angles; correlations between e.s.d.'s in cell parameters are only
used when they are defined by crystal symmetry. An approximate (isotropic)
treatment of cell e.s.d.'s is used for estimating e.s.d.'s involving l.s.
planes.
;
loop_
    _geom_bond_atom_site_label_1
    _geom_bond_atom_site_label_2
    _geom_bond_site_symmetry_2
    _geom_bond_distance
    _geom_bond_publ_flag
    Cu1 O2 . 1.9935(18) ?
    Cu1 O2 3_566 1.9935(18) ?
    Cu1 N1 . 2.011(2) ?
    Cu1 N1 3_566 2.011(2) ?
    Cu1 O1 3_566 2.3684(18) ?
    Cu1 O1 . 2.3684(19) ?
    C1 N1 . 1.316(4) ?
    C1 N2 . 1.337(4) ?
    C1 H1 . 0.9300 ?
    C2 C3 . 1.359(4) ?
    C2 N1 . 1.368(4) ?
    C2 H2 . 0.9300 ?
    C3 N2 . 1.365(4) ?
    C3 H3 . 0.9300 ?
    C4 N2 . 1.470(4) ?
    C4 C5 . 1.497(4) ?
    C4 H4A . 0.9700 ?
    C4 H4B . 0.9700 ?
    C5 H5A . 0.9600 ?
    C5 H5B . 0.9600 ?
    C5 H5C . 0.9600 ?
    C6 O1 3_666 1.235(3) ?
    C6 O2 . 1.264(3) ?
    C6 C6 3_666 1.579(5) ?
    O1 C6 3_666 1.235(3) ?
loop_
    _geom_angle_atom_site_label_1
    _geom_angle_atom_site_label_2
    _geom_angle_atom_site_label_3
    _geom_angle_site_symmetry_1
    _geom_angle_site_symmetry_3
    _geom_angle
    _geom_angle_publ_flag
    O2 Cu1 O2 . 3_566 180.0000(10)
                                 ?
    O2 Cu1 N1 . . 89.27(8) ?
    O2 Cu1 N1 3_566 . 90.73(8) ?
    O2 Cu1 N1 . 3_566 90.73(8) ?
    O2 Cu1 N1 3_566 3_566 89.27(8) ?
    N1 Cu1 N1 . 3_566 180.0000(10)
                                 ?
    O2 Cu1 O1 . 3_566 103.35(7) ?
    O2 Cu1 O1 3_566 3_566 76.65(7) ?
    N1 Cu1 O1 . 3_566 89.94(8) ?
    N1 Cu1 O1 3_566 3_566 90.06(8) ?
    O2 Cu1 O1 . . 76.65(7) ?
    O2 Cu1 O1 3_566 . 103.35(7) ?
    N1 Cu1 O1 . . 90.06(8) ?
    N1 Cu1 O1 3_566 . 89.94(8) ?
    O1 Cu1 O1 3_566 . 180.00(7) ?
    N1 C1 N2 . . 112.0(3) ?
    N1 C1 H1 . . 124.0 ?
    N2 C1 H1 . . 124.0 ?
    C3 C2 N1 . . 109.5(3) ?
    C3 C2 H2 . . 125.2 ?
    N1 C2 H2 . . 125.2 ?
    C2 C3 N2 . . 106.3(3) ?
    C2 C3 H3 . . 126.8 ?
    N2 C3 H3 . . 126.8 ?
    N2 C4 C5 . . 112.7(3) ?
    N2 C4 H4A . . 109.1 ?
    C5 C4 H4A . . 109.1 ?
    N2 C4 H4B . . 109.1 ?
    C5 C4 H4B . . 109.1 ?
    H4A C4 H4B . . 107.8 ?
    C4 C5 H5A . . 109.5 ?
    C4 C5 H5B . . 109.5 ?
    H5A C5 H5B . . 109.5 ?
    C4 C5 H5C . . 109.5 ?
    H5A C5 H5C . . 109.5 ?
    H5B C5 H5C . . 109.5 ?
    O1 C6 O2 3_666 . 125.6(2) ?
    O1 C6 C6 3_666 3_666 117.7(3) ?
    O2 C6 C6 . 3_666 116.7(3) ?
    C1 N1 C2 . . 105.3(2) ?
    C1 N1 Cu1 . . 126.0(2) ?
    C2 N1 Cu1 . . 128.6(2) ?
    C1 N2 C3 . . 106.8(2) ?
    C1 N2 C4 . . 125.6(3) ?
    C3 N2 C4 . . 127.5(3) ?
    C6 O1 Cu1 3_666 . 108.12(16) ?
    C6 O2 Cu1 . . 119.93(16) ?
_iucr_refine_instructions_details
;
TITL a in P2(1)/n
CELL 0.71073   5.6200   8.8577  14.4814  90.000  96.547  90.000
ZERR    2.00   0.0011   0.0018   0.0029   0.000   0.030   0.000
LATT 1
SYMM 0.5-X, 0.5+Y, 0.5-Z
SFAC C  H  N  O  Cu
UNIT 24 32 8 8 2
L.S. 4
ACTA
HTAB
BOND $H
FMAP 2
PLAN 2
FREE C1   C2
WGHT    0.036100    0.339400
FVAR       0.70880
CU1   5    0.000000    0.500000    0.500000    10.50000    0.01878    0.03008 =
         0.02177   -0.00020    0.00409    0.00164
C1    1    0.067659    0.436557    0.302505    11.00000    0.03571    0.03449 =
         0.02792    0.00164    0.00562    0.00386
AFIX  43
H1    2    0.145215    0.346293    0.319422    11.00000   -1.20000
AFIX   0
C2    1   -0.115068    0.646867    0.309040    11.00000    0.03666    0.04026 =
         0.03328    0.00266    0.00670    0.00654
AFIX  43
H2    2   -0.190044    0.730380    0.331786    11.00000   -1.20000
AFIX   0
C3    1   -0.085327    0.622898    0.218386    11.00000    0.04143    0.04785 =
         0.02910    0.00953    0.00103    0.00122
AFIX  43
H3    2   -0.133694    0.686103    0.168477    11.00000   -1.20000
AFIX   0
C4    1    0.108308    0.413225    0.133091    11.00000    0.05032    0.05564 =
         0.02656   -0.00869    0.00824   -0.00794
AFIX  23
H4A   2   -0.022670    0.413632    0.083291    11.00000   -1.20000
H4B   2    0.147746    0.308846    0.148229    11.00000   -1.20000
AFIX   0
C5    1    0.321343    0.488492    0.099903    11.00000    0.06325    0.04957 =
         0.05233   -0.00002    0.02773   -0.00541
AFIX 137
H5A   2    0.280134    0.589877    0.080858    11.00000   -1.50000
H5B   2    0.370064    0.433286    0.048193    11.00000   -1.50000
H5C   2    0.450473    0.490590    0.149369    11.00000   -1.50000
AFIX   0
C6    1    0.483866    0.412277    0.491948    11.00000    0.02110    0.02436 =
         0.01715    0.00099    0.00083    0.00342
N1    3   -0.017748    0.529249    0.361675    11.00000    0.02653    0.03361 =
         0.02479    0.00153    0.00482    0.00265
N2    3    0.029630    0.487635    0.215158    11.00000    0.03582    0.04220 =
         0.02382   -0.00105    0.00416   -0.00231
O1    4    0.337190    0.661869    0.521501    11.00000    0.02350    0.02703 =
         0.03744   -0.00305    0.00689    0.00199
O2    4    0.275402    0.359890    0.493982    11.00000    0.01967    0.02689 =
         0.03165   -0.00025    0.00545   -0.00144
HKLF 4
REM  a in P2(1)/n
REM R1 =  0.0400 for   1267 Fo > 4sig(Fo)  and  0.0603 for all   1653 data
REM     98 parameters refined using      0 restraints
END
WGHT      0.0358      0.3446
REM Highest difference peak  0.479,  deepest hole -0.328,  1-sigma level  0.075
Q1    1   0.5000  0.5000  0.5000  10.50000  0.05    0.48
Q2    1   0.3675  0.3840  0.4824  11.00000  0.05    0.27
;
data_global
_journal_date_recd_electronic     2011-10-03
_journal_date_accepted     2011-10-18
_journal_name_full     'Acta Crystallographica, Section E'
_journal_year     2011
_journal_volume     67
_journal_issue     11
_journal_page_first     m1585
_journal_page_last     m1585
_journal_paper_category     QM
_journal_coeditor_code     BG2425
_publ_contact_author_name     'Qian Xu'
_publ_contact_author_address
;
Ordered Matter Science Research Center,
College of Chemistry and Chemical Engineering,
Southeast University,
Nanjing 211189, People's Republic of China
;
_publ_contact_author_email     'xqchem@yahoo.com.cn'
_publ_contact_author_fax     '862552090626'
_publ_contact_author_phone     '862552090626'
_publ_section_title
;\
<i>catena</i>-Poly[[bis(1-ethyl-1<i>H</i>-imidazole-\k<i>N</i>^3^)copper(II)]-\
\m-oxalato-\k^4^<i>O</i>^1^,<i>O</i>^2^:<i>O</i>^1'^,<i>O</i>^2'^]
;
loop_
    _publ_author_name
    _publ_author_footnote
    _publ_author_address
    'Xu, Qian' .
;
Ordered Matter Science Research Center,
College of Chemistry and Chemical Engineering,
Southeast University,
Nanjing 211189, People's Republic of China
;
