# Supplementary material for: catena-Poly[[bis­(1-ethyl-1H-imidazole-κN 3)copper(II)]-μ-oxalato-κ4 O 1,O 2:O 1′,O 2′]
Source: Acta Crystallogr Sect E Struct Rep Online. 2011 Oct 22;67(Pt 11):m1585. doi: 10.1107/S1600536811043121 (PMC3246998; doi:10.1107/S1600536811043121)
Supplement: Supplementary file 2 [file e-67-m1585-Isup2.hkl]

# 
# h,k,l, Fc-squared, Fo-squared, sigma(Fo-squared) and status flag 
# 
data_I
_shelx_title ' a in P2(1)/n' 
_shelx_refln_list_code          4 
_shelx_F_calc_maximum      122.76 
_exptl_crystal_F_000       354.00 
_reflns_d_resolution_high  0.7700 
 
loop_ 
 _symmetry_equiv_pos_as_xyz 
 'x, y, z' 
 '-x+1/2, y+1/2, -z+1/2' 
 '-x, -y, -z' 
 'x-1/2, -y-1/2, z-1/2' 
 
_cell_length_a     5.6200 
_cell_length_b     8.8577 
_cell_length_c    14.4814 
_cell_angle_alpha  90.000 
_cell_angle_beta   96.547 
_cell_angle_gamma  90.000 
 
_shelx_F_squared_multiplier     1.000 
 
loop_ 
 _refln_index_h 
 _refln_index_k 
 _refln_index_l 
 _refln_F_squared_calc 
 _refln_F_squared_meas 
 _refln_F_squared_sigma 
 _refln_observed_status 
   2   0   0     5618.93     5726.01     97.46 o 
   4   0   0     1286.56     1142.94    131.99 o 
   6   0   0      459.72      439.88     32.54 o 
   1   1   0    13059.73    11635.65     76.01 o 
   2   1   0     2062.03     2102.97     31.18 o 
   3   1   0     4421.48     4534.77     60.72 o 
   4   1   0       12.94       31.68      5.83 o 
   5   1   0      107.14      118.49     11.95 o 
   6   1   0       54.73       55.73     10.65 o 
   7   1   0      145.97      109.03     15.87 o 
   0   2   0    15070.20    13225.98    129.18 o 
   1   2   0     2247.70     2323.42     24.17 o 
   2   2   0     7715.74     7772.69    101.76 o 
   3   2   0      305.33      310.07      9.99 o 
   4   2   0     1796.57     1828.29     52.45 o 
   5   2   0      209.24      184.04     10.96 o 
   6   2   0      382.32      395.83     19.54 o 
   7   2   0       23.12       15.07     13.23 o 
   1   3   0     4370.46     4335.84     51.69 o 
   2   3   0      414.72      440.81      8.66 o 
   3   3   0     1866.02     1785.59     52.01 o 
   4   3   0      138.30      134.38      9.31 o 
   5   3   0     1279.80     1303.43     54.18 o 
   6   3   0       14.37       -6.29      7.94 o 
   7   3   0      149.91      130.91     21.59 o 
   0   4   0      172.60      142.33     10.47 o 
   1   4   0      152.85      149.40      6.42 o 
   2   4   0     2946.48     3239.83     47.63 o 
   3   4   0      244.05      236.31      7.26 o 
   4   4   0     1030.85     1060.93     29.91 o 
   5   4   0        0.31        3.50      5.65 o 
   6   4   0      375.38      351.32     20.91 o 
   1   5   0     1497.95     1589.31     28.39 o 
   2   5   0      105.72      111.42      6.11 o 
   3   5   0     2073.54     2068.02     38.50 o 
   4   5   0       28.52       33.28      7.15 o 
   5   5   0      711.94      683.75     27.22 o 
   6   5   0       59.80       54.80     12.92 o 
   0   6   0     2380.48     2504.94     63.77 o 
   1   6   0       55.13       46.12      4.72 o 
   2   6   0      174.00      177.46      8.60 o 
   3   6   0       19.21       27.31      6.84 o 
   4   6   0      282.98      294.35     14.69 o 
   5   6   0        0.56       -9.17      9.17 o 
   6   6   0      214.11      166.88     27.93 o 
   1   7   0      697.42      709.05     19.37 o 
   2   7   0       16.87       22.03      5.49 o 
   3   7   0     1039.82     1053.39     35.22 o 
   4   7   0        0.59        7.98     10.85 o 
   5   7   0      113.00      142.11     17.09 o 
   0   8   0      712.13      665.90     28.63 o 
   1   8   0        1.59        7.77      4.89 o 
   2   8   0      155.19      157.13     13.69 o 
   3   8   0        6.84       -2.26      7.64 o 
   4   8   0      232.25      253.22     21.13 o 
   5   8   0       15.48       13.90     15.24 o 
   1   9   0      251.40      261.75     16.47 o 
   2   9   0        1.64       18.45      7.57 o 
   3   9   0       81.27       72.86     13.35 o 
   4   9   0       17.65        0.83      8.98 o 
   0  10   0       56.00      104.17     25.63 o 
   1  10   0       35.75       36.64     11.06 o 
   2  10   0      261.07      265.87     27.58 o 
   3  10   0        2.61       -1.63     12.54 o 
   1  11   0       23.48       26.66     17.07 o 
   2  11   0       16.31      -12.58     15.53 o 
  -7   0   1      105.77      112.57     22.57 o 
  -5   0   1      119.53      101.84     13.73 o 
  -3   0   1     2627.34     2881.92     74.48 o 
  -1   0   1      519.31      516.80     16.52 o 
   1   0   1     1454.07     1261.74     65.56 o 
   3   0   1     2577.76     2541.80     68.84 o 
   5   0   1      360.25      385.71     19.89 o 
   7   0   1      223.20      174.57     27.47 o 
  -7   1   1       10.00       18.77     11.19 o 
  -6   1   1      365.18      403.56     22.52 o 
  -5   1   1      182.91      175.48     15.53 o 
  -4   1   1     1380.21     1404.72     29.16 o 
  -3   1   1       47.33       48.46      3.38 o 
  -2   1   1     2942.57     2768.41     39.49 o 
  -1   1   1      150.62      161.64      7.73 o 
   1   1   1      204.21      228.42      9.72 o 
   2   1   1     2495.05     2415.15     32.79 o 
   3   1   1      245.21      276.40      7.38 o 
   4   1   1     2297.69     2329.50     41.74 o 
   5   1   1       89.71       86.71      7.21 o 
   6   1   1      519.30      528.33     26.80 o 
   7   1   1        2.93       -5.50     11.50 o 
  -7   2   1      138.92      109.73     17.59 o 
  -6   2   1       26.80       36.45      9.40 o 
  -5   2   1      606.53      648.38     22.33 o 
  -4   2   1        1.49       -4.94      4.94 o 
  -3   2   1      177.23      147.24      3.69 o 
  -2   2   1       19.43       19.36      4.28 o 
  -1   2   1     1443.50     1454.84     15.14 o 
   0   2   1       11.69       20.89      1.89 o 
   1   2   1     7321.81     7336.13     93.44 o 
   2   2   1       81.31       87.27      4.38 o 
   3   2   1     1225.64     1251.22     21.49 o 
   4   2   1       34.41       39.62      4.12 o 
   5   2   1      756.96      777.46     25.51 o 
   6   2   1       50.55       41.14      8.77 o 
   7   2   1      150.22      155.15     21.53 o 
  -7   3   1        0.17       -5.16     13.58 o 
  -6   3   1      202.57      213.05     16.10 o 
  -5   3   1       21.63       47.04      9.02 o 
  -4   3   1      328.28      350.92     14.05 o 
  -3   3   1       28.23       26.57      4.12 o 
  -2   3   1     3504.24     3556.07     59.25 o 
  -1   3   1       74.20       65.83      2.94 o 
   0   3   1       19.32       36.54      2.81 o 
   1   3   1        3.55        3.92      2.75 o 
   2   3   1     6424.47     6901.81     86.54 o 
   3   3   1       21.35       28.10      5.09 o 
   4   3   1     1426.91     1447.88     35.94 o 
   5   3   1       72.81       76.33     10.21 o 
   6   3   1      158.49      156.18     13.42 o 
  -6   4   1        4.35        5.92      8.51 o 
  -5   4   1      802.40      765.36     31.03 o 
  -4   4   1       17.73       25.20      5.95 o 
  -3   4   1      133.06      122.04     10.61 o 
  -2   4   1       21.12       28.83      3.40 o 
  -1   4   1     2558.26     2526.81     87.05 o 
   0   4   1      354.26      356.48     14.94 o 
   1   4   1     5562.28     5699.59     75.58 o 
   2   4   1      234.06      254.36      7.94 o 
   3   4   1      926.72      923.23     19.24 o 
   4   4   1       47.32       53.21      7.24 o 
   5   4   1      789.54      784.87     27.63 o 
   6   4   1       40.49       35.43     10.02 o 
  -6   5   1      133.25      148.62     17.03 o 
  -5   5   1      166.74      157.01     17.49 o 
  -4   5   1      120.31      127.77      9.99 o 
  -3   5   1       21.89       38.49      7.42 o 
  -2   5   1     1002.14      983.91     29.24 o 
  -1   5   1       78.70       86.26      8.45 o 
   0   5   1      805.21      785.93     15.64 o 
   1   5   1      345.20      380.05     10.25 o 
   2   5   1      789.42      814.01     18.46 o 
   3   5   1      139.78      131.25      9.95 o 
   4   5   1      230.94      242.26     12.33 o 
   5   5   1        3.82       10.43      7.58 o 
   6   5   1      144.97      121.62     17.29 o 
  -6   6   1        0.05       16.19     17.37 o 
  -5   6   1      182.34      192.67     18.15 o 
  -4   6   1       45.95       27.83      7.38 o 
  -3   6   1     1584.58     1589.96     43.05 o 
  -2   6   1       39.65       50.65      5.05 o 
  -1   6   1     1362.50     1349.75     26.66 o 
   0   6   1      121.62      140.29      6.79 o 
   1   6   1      885.13      885.22     20.72 o 
   2   6   1        0.90        1.88      4.22 o 
   3   6   1      696.11      674.03     19.10 o 
   4   6   1       21.73       28.36     10.11 o 
   5   6   1      191.94      202.09     14.91 o 
   6   6   1       55.63       25.91     15.30 o 
  -5   7   1        0.31       -1.38      8.95 o 
  -4   7   1      281.40      284.64     19.33 o 
  -3   7   1        3.79       10.90      7.47 o 
  -2   7   1      350.53      372.83     23.71 o 
  -1   7   1       53.34       45.97      6.38 o 
   0   7   1     1088.44     1107.61     26.53 o 
   1   7   1       38.19       44.25      5.36 o 
   2   7   1        3.67        1.56      8.91 o 
   3   7   1        0.94        6.71      5.84 o 
   4   7   1       94.71       82.36      9.71 o 
   5   7   1       13.56       19.56     13.70 o 
  -5   8   1      129.51      157.67     26.14 o 
  -4   8   1        0.41       -6.21      9.56 o 
  -3   8   1      393.23      421.97     24.99 o 
  -2   8   1       22.37       26.71      7.13 o 
  -1   8   1      506.04      498.16     20.37 o 
   0   8   1       16.44       17.50      4.82 o 
   1   8   1      302.06      287.59     12.69 o 
   2   8   1      137.35      123.80     12.91 o 
   3   8   1       67.36       68.94     13.01 o 
   4   8   1        0.27        1.31      8.54 o 
   5   8   1       79.68      127.18     23.02 o 
  -4   9   1      187.85      175.08     20.43 o 
  -3   9   1        5.12        5.10      9.45 o 
  -2   9   1      362.35      358.21     22.92 o 
  -1   9   1        8.46        6.99      7.11 o 
   0   9   1       38.82       53.58      9.54 o 
   1   9   1      111.37       94.01     10.95 o 
   2   9   1      174.43      159.44     13.95 o 
   3   9   1       20.57       16.14      9.88 o 
   4   9   1      150.28      109.17     20.24 o 
  -3  10   1        5.55       -9.63     12.35 o 
  -2  10   1       23.20       30.85     12.20 o 
  -1  10   1       45.84       65.73     13.71 o 
   0  10   1       28.20       36.30     12.26 o 
   1  10   1      123.92      113.17     16.27 o 
   2  10   1        1.46        0.16     10.25 o 
   3  10   1       17.89       20.87     19.02 o 
  -2  11   1      122.58      108.47     22.01 o 
  -1  11   1        2.72       18.71     17.75 o 
   0  11   1       39.84       67.27     17.25 o 
   1  11   1        8.72        7.75     13.11 o 
   2  11   1      226.45      233.02     28.18 o 
  -6   0   2      659.68      673.74     44.07 o 
  -4   0   2     2621.82     2731.55     65.49 o 
  -2   0   2       27.00       66.91      5.57 o 
   2   0   2       16.63       33.58      4.31 o 
   4   0   2     1014.18     1086.39     33.37 o 
   6   0   2      611.73      605.03     41.14 o 
  -7   1   2      243.36      245.74     22.14 o 
  -6   1   2       18.37       21.54      9.72 o 
  -5   1   2      181.88      194.94     12.81 o 
  -4   1   2       49.90       43.29      4.19 o 
  -3   1   2     1979.99     1955.20     29.01 o 
  -2   1   2      370.56      352.99      8.10 o 
  -1   1   2       10.19       13.20      1.68 o 
   0   1   2      115.57      104.11      2.10 o 
   1   1   2     3399.31     3467.42     32.51 o 
   2   1   2       84.64       91.00      5.32 o 
   3   1   2      812.77      778.68     17.18 o 
   4   1   2      114.95      109.86      6.30 o 
   5   1   2      281.86      259.81     12.20 o 
   6   1   2       19.55       30.44      8.16 o 
   7   1   2      101.58      117.47     29.00 o 
  -7   2   2       16.61       15.53     11.41 o 
  -6   2   2      330.63      361.71     20.91 o 
  -5   2   2       85.15       78.72      8.62 o 
  -4   2   2     1061.56     1029.19     42.10 o 
  -3   2   2      643.01      655.02     15.89 o 
  -2   2   2      844.64      817.29     14.93 o 
  -1   2   2     1177.48     1231.86     12.47 o 
   0   2   2      559.67      493.49      8.17 o 
   1   2   2       13.96       14.53      2.22 o 
   2   2   2     1311.01     1349.98     20.15 o 
   3   2   2      954.28     1012.82     21.53 o 
   4   2   2      350.48      342.87     11.35 o 
   5   2   2       94.81       94.64      8.69 o 
   6   2   2      188.91      192.84     15.62 o 
   7   2   2        4.57       11.53     16.23 o 
  -7   3   2      191.54      166.97     24.10 o 
  -6   3   2       56.94       41.51     10.58 o 
  -5   3   2      671.20      715.50     24.46 o 
  -4   3   2       56.48       69.35      7.31 o 
  -3   3   2       30.44       16.79      5.30 o 
  -2   3   2      732.62      783.30     10.84 o 
  -1   3   2     3322.84     3389.93     33.98 o 
   0   3   2      210.01      219.92      9.24 o 
   1   3   2     2176.11     2136.87     32.38 o 
   2   3   2      165.77      180.44      5.89 o 
   3   3   2       37.97       51.05     11.78 o 
   4   3   2       91.61       88.09      6.05 o 
   5   3   2      207.21      190.34     15.97 o 
   6   3   2        7.67        6.04      8.93 o 
  -6   4   2      179.17      196.24     16.30 o 
  -5   4   2      133.40      120.97     11.09 o 
  -4   4   2      178.11      201.77     14.46 o 
  -3   4   2       60.90       52.06      9.13 o 
  -2   4   2     1172.32     1197.96     19.36 o 
  -1   4   2        0.02        3.73      2.59 o 
   0   4   2      133.95      115.57      5.15 o 
   1   4   2      122.34      128.63      5.21 o 
   2   4   2     1806.99     1840.44     41.59 o 
   3   4   2       88.82       89.06      6.72 o 
   4   4   2        9.74        5.53      5.21 o 
   5   4   2       31.65       32.27      8.02 o 
   6   4   2       27.83       46.96     15.37 o 
  -6   5   2       21.06       15.90     11.13 o 
  -5   5   2      361.11      364.04     19.05 o 
  -4   5   2       34.92       38.24      7.99 o 
  -3   5   2      925.41      880.74     24.12 o 
  -2   5   2       48.60       41.74      3.50 o 
  -1   5   2     1740.92     1669.21     25.75 o 
   0   5   2      193.10      199.34      8.07 o 
   1   5   2      866.57      874.89     18.31 o 
   2   5   2        0.88       -0.14      2.92 o 
   3   5   2      689.22      646.35     23.36 o 
   4   5   2        6.58        1.76      6.52 o 
   5   5   2      135.36      157.64     13.34 o 
   6   5   2        8.48       14.54     11.43 o 
  -6   6   2      142.58      126.48     18.00 o 
  -5   6   2      108.83      115.53     15.55 o 
  -4   6   2      338.71      346.21     23.95 o 
  -3   6   2        5.33        8.76      6.68 o 
  -2   6   2       10.17       23.90      9.46 o 
  -1   6   2       70.49       67.38      4.40 o 
   0   6   2     1034.43     1021.62     21.99 o 
   1   6   2        0.49        6.63      7.30 o 
   2   6   2       87.78      103.80     10.31 o 
   3   6   2      189.14      167.23     11.65 o 
   4   6   2       32.84       49.91     10.40 o 
   5   6   2       13.12        8.72      9.51 o 
   6   6   2       52.43       52.69     25.84 o 
  -5   7   2      115.47      144.91     17.92 o 
  -4   7   2       66.91       72.02     13.28 o 
  -3   7   2      969.52      972.16     37.84 o 
  -2   7   2        1.78        7.03      5.80 o 
  -1   7   2      459.12      457.51     21.04 o 
   0   7   2       37.58       37.46      7.33 o 
   1   7   2      146.74      147.82      8.67 o 
   2   7   2      109.81      105.67      8.10 o 
   3   7   2      605.20      594.78     19.86 o 
   4   7   2        3.61        0.88      6.04 o 
   5   7   2       91.28      109.85     19.89 o 
  -5   8   2        0.09        3.69     15.69 o 
  -4   8   2      298.56      301.61     24.81 o 
  -3   8   2      127.17      170.56     26.02 o 
  -2   8   2      103.11       95.66     10.12 o 
  -1   8   2       55.84       57.98      9.22 o 
   0   8   2      274.09      300.17     15.32 o 
   1   8   2        5.14       13.78      5.31 o 
   2   8   2       79.65      100.99      9.19 o 
   3   8   2       13.06       -3.27      6.27 o 
   4   8   2      154.29      147.96     20.17 o 
   5   8   2       14.36       17.09     16.91 o 
  -4   9   2        3.02       -3.68     10.67 o 
  -3   9   2       46.62       75.13     13.95 o 
  -2   9   2       55.17       59.62     12.29 o 
  -1   9   2      263.04      254.58     17.70 o 
   0   9   2       29.79       39.33      8.96 o 
   1   9   2      193.08      215.81     14.67 o 
   2   9   2        1.16        4.49     10.42 o 
   3   9   2       39.41       48.20     15.14 o 
   4   9   2       12.40       13.37     11.51 o 
  -3  10   2       55.59       52.93     14.37 o 
  -2  10   2      281.53      302.28     25.44 o 
  -1  10   2        2.52        0.39      7.45 o 
   0  10   2       90.32      122.52     26.24 o 
   1  10   2       32.60       44.33     17.41 o 
   2  10   2      252.61      255.15     26.11 o 
   3  10   2        0.23       36.91     29.63 o 
  -2  11   2       15.61       46.19     19.32 o 
  -1  11   2       73.11       81.85     20.34 o 
   0  11   2       17.51        7.11     11.56 o 
   1  11   2       31.33       -1.33     18.62 o 
  -7   0   3      280.07      226.23     30.29 o 
  -5   0   3      157.51      153.65     11.02 o 
  -3   0   3     2304.59     2421.30     49.88 o 
  -1   0   3      512.69      613.75     18.57 o 
   1   0   3      680.50      586.23     17.13 o 
   3   0   3     1791.15     1785.63     41.57 o 
   5   0   3       13.25       16.32      7.66 o 
   7   0   3       23.16        4.84     26.43 o 
  -7   1   3       12.99       25.45     12.16 o 
  -6   1   3      748.00      710.89     32.16 o 
  -5   1   3       20.68       12.88      5.51 o 
  -4   1   3     1260.89     1207.42     41.79 o 
  -3   1   3      106.67      106.48      4.88 o 
  -2   1   3     1170.80     1138.71     30.50 o 
  -1   1   3       23.80       27.40      3.25 o 
   0   1   3     9100.38     8746.18    110.01 o 
   1   1   3       16.48       25.68      2.90 o 
   2   1   3      721.89      667.98     11.00 o 
   3   1   3      100.58      109.92      5.29 o 
   4   1   3      830.26      816.77     21.92 o 
   5   1   3      215.76      199.48     10.21 o 
   6   1   3      119.96      106.04     10.98 o 
  -7   2   3      163.67      161.69     22.12 o 
  -6   2   3       68.61       65.82     12.97 o 
  -5   2   3      732.05      736.47     24.39 o 
  -4   2   3      175.42      194.01     10.27 o 
  -3   2   3      804.28      772.92     18.10 o 
  -2   2   3        0.70        5.40      2.65 o 
  -1   2   3      654.78      601.32      7.92 o 
   0   2   3     1070.45     1143.27     13.75 o 
   1   2   3     2259.98     2263.91     26.10 o 
   2   2   3       41.24       54.50      6.26 o 
   3   2   3      127.76       98.59      5.70 o 
   4   2   3       18.73       16.81      3.99 o 
   5   2   3      103.39      107.47     12.96 o 
   6   2   3       37.52       36.94     10.85 o 
  -7   3   3        2.50        3.93     11.48 o 
  -6   3   3      243.00      243.70     17.48 o 
  -5   3   3       10.28       15.23      6.79 o 
  -4   3   3      488.07      572.11     22.11 o 
  -3   3   3      101.79      118.59      6.44 o 
  -2   3   3     6283.43     6162.31     63.44 o 
  -1   3   3       66.28       67.61      4.11 o 
   0   3   3       81.06       65.88      2.66 o 
   1   3   3      165.68      180.15      5.39 o 
   2   3   3      657.23      643.42     12.73 o 
   3   3   3        2.03        8.27      4.27 o 
   4   3   3      250.71      273.88     10.89 o 
   5   3   3       52.76       60.85      8.59 o 
   6   3   3      111.79      121.43     15.84 o 
  -6   4   3       17.72       20.89      8.93 o 
  -5   4   3      985.34     1004.81     33.61 o 
  -4   4   3       11.15       10.15      6.24 o 
  -3   4   3     1076.00     1069.49     31.73 o 
  -2   4   3      128.62      145.50      4.53 o 
  -1   4   3     2179.80     2197.53     38.59 o 
   0   4   3      136.45      139.90      4.58 o 
   1   4   3     1773.67     1655.10     30.60 o 
   2   4   3        5.90        7.17      3.92 o 
   3   4   3      100.42       95.87      9.52 o 
   4   4   3        0.01        3.83      4.00 o 
   5   4   3      302.66      318.86     16.70 o 
   6   4   3        6.12       45.88     23.00 o 
  -6   5   3      215.07      224.30     28.29 o 
  -5   5   3      115.20       92.45     12.61 o 
  -4   5   3      293.54      273.80     13.21 o 
  -3   5   3        0.83       12.44      5.71 o 
  -2   5   3     1073.80     1093.28     24.79 o 
  -1   5   3      202.41      218.18      8.77 o 
   0   5   3      604.87      585.70     12.51 o 
   1   5   3      131.29      157.86     10.54 o 
   2   5   3      187.57      212.42      9.95 o 
   3   5   3      159.04      162.65      8.22 o 
   4   5   3      128.68      133.61     10.75 o 
   5   5   3      143.97      129.03     14.88 o 
   6   5   3      121.61      253.72     84.82 o 
  -6   6   3        1.54       14.29     12.36 o 
  -5   6   3      267.11      272.22     20.59 o 
  -4   6   3       40.65       53.39     12.14 o 
  -3   6   3     1787.81     1815.85     56.68 o 
  -2   6   3       86.88       92.17     10.85 o 
  -1   6   3      615.50      673.47     19.72 o 
   0   6   3      209.59      219.07     11.42 o 
   1   6   3      567.27      555.60     19.22 o 
   2   6   3       39.72       47.52      5.91 o 
   3   6   3     1179.40     1171.55     33.57 o 
   4   6   3       18.95       17.74      8.09 o 
   5   6   3      220.57      220.89     19.39 o 
  -5   7   3        3.66        3.86      9.45 o 
  -4   7   3      271.25      267.10     19.89 o 
  -3   7   3       29.68       41.58     16.40 o 
  -2   7   3       73.51       81.30      8.24 o 
  -1   7   3      360.38      349.03     15.05 o 
   0   7   3     1070.34     1036.36     36.19 o 
   1   7   3        2.42        6.03      5.14 o 
   2   7   3      141.02      139.55     12.00 o 
   3   7   3       34.33       33.79      6.86 o 
   4   7   3      330.25      283.38     21.05 o 
   5   7   3        0.47       -0.21     15.81 o 
  -5   8   3       97.06      100.42     23.23 o 
  -4   8   3       27.46       19.68     11.15 o 
  -3   8   3      331.45      360.88     23.56 o 
  -2   8   3       71.11       73.97      9.77 o 
  -1   8   3      331.76      289.81     15.53 o 
   0   8   3        0.66        3.14      5.00 o 
   1   8   3      747.10      734.43     22.50 o 
   2   8   3       20.07       36.65      7.87 o 
   3   8   3      405.58      377.11     19.41 o 
   4   8   3        2.94        4.58     14.18 o 
  -4   9   3       86.01       87.03     17.05 o 
  -3   9   3       44.35       47.27     13.47 o 
  -2   9   3      441.53      404.40     25.55 o 
  -1   9   3        0.53        5.73      8.31 o 
   0   9   3      325.26      320.71     19.76 o 
   1   9   3       13.60       14.52      9.06 o 
   2   9   3      320.19      293.14     17.98 o 
   3   9   3       33.11       83.00     16.82 o 
   4   9   3      174.35      144.07     22.72 o 
  -3  10   3       19.98       18.10     15.37 o 
  -2  10   3       21.03       26.37     12.07 o 
  -1  10   3      197.67      227.92     26.28 o 
   0  10   3        0.47       -6.65     10.14 o 
   1  10   3      305.26      285.02     21.96 o 
   2  10   3        0.14        8.19     11.71 o 
   3  10   3       20.05       30.32     20.10 o 
  -1  11   3        7.23       -7.74     14.82 o 
   0  11   3      178.22      152.36     20.54 o 
   1  11   3       14.97       22.61     16.01 o 
  -6   0   4      365.95      348.96     28.97 o 
  -4   0   4     2262.17     2238.13     60.81 o 
  -2   0   4      265.37      180.79      6.66 o 
   0   0   4     7427.90     7620.87     97.10 o 
   2   0   4     2028.07     1946.51     62.40 o 
   4   0   4      698.81      680.55     33.07 o 
   6   0   4      173.74      221.57     40.43 o 
  -7   1   4       92.83       67.68     14.32 o 
  -6   1   4        1.78        4.26      8.44 o 
  -5   1   4      125.98      109.88      9.67 o 
  -4   1   4       11.96       25.26      7.71 o 
  -3   1   4     1117.41     1112.54     25.31 o 
  -2   1   4       19.00       23.00      4.77 o 
  -1   1   4     1559.29     1532.35     23.34 o 
   0   1   4      257.56      269.30      5.36 o 
   1   1   4      216.96      192.62      5.69 o 
   2   1   4      148.70      170.58      5.56 o 
   3   1   4      925.34      915.47     18.04 o 
   4   1   4        3.21        0.75      3.29 o 
   5   1   4      183.50      187.19      9.92 o 
   6   1   4       49.82       47.50     12.15 o 
  -7   2   4        0.06        0.20      8.71 o 
  -6   2   4      121.40      148.13     14.57 o 
  -5   2   4      136.19      127.45     15.06 o 
  -4   2   4      967.83     1011.27     26.58 o 
  -3   2   4       77.48       76.59      9.29 o 
  -2   2   4     2720.58     2805.92     33.26 o 
  -1   2   4       42.38       40.82      3.77 o 
   0   2   4      469.25      410.74      7.08 o 
   1   2   4      233.63      250.54      7.20 o 
   2   2   4     1996.00     1991.68     45.28 o 
   3   2   4       78.85       80.12      4.84 o 
   4   2   4      712.58      740.06     21.61 o 
   5   2   4      182.99      166.74     10.65 o 
   6   2   4      224.59      242.73     19.40 o 
  -7   3   4       36.19       52.19     23.63 o 
  -6   3   4        0.29       -4.61      7.92 o 
  -5   3   4      706.48      689.17     25.42 o 
  -4   3   4        4.08        8.28      4.74 o 
  -3   3   4       48.66       43.37      4.81 o 
  -2   3   4       57.52       56.58      3.25 o 
  -1   3   4     2939.28     2828.16     43.66 o 
   0   3   4       22.27       21.42      2.81 o 
   1   3   4     2238.25     2135.10     29.81 o 
   2   3   4        1.27        3.25      3.41 o 
   3   3   4      170.46      160.57     12.01 o 
   4   3   4        9.29        8.96      4.20 o 
   5   3   4      634.21      668.85     29.80 o 
   6   3   4       41.00       34.75     11.48 o 
  -6   4   4       39.68       43.47     11.40 o 
  -5   4   4        1.86        2.65      7.10 o 
  -4   4   4      141.68      137.22      9.33 o 
  -3   4   4        6.13        4.87      3.71 o 
  -2   4   4     1748.94     1745.27     31.81 o 
  -1   4   4        6.69        9.73      3.09 o 
   0   4   4        9.01       22.03      4.00 o 
   1   4   4       14.69       21.18      3.42 o 
   2   4   4     1590.31     1602.40     60.78 o 
   3   4   4       33.40       22.82      7.81 o 
   4   4   4      334.25      343.51     19.41 o 
   5   4   4       49.55       59.23     11.36 o 
   6   4   4      245.19      231.00     30.85 o 
  -6   5   4       13.48       23.41     11.70 o 
  -5   5   4      213.22      235.89     18.76 o 
  -4   5   4       11.73       28.43      9.93 o 
  -3   5   4      422.07      434.94     20.92 o 
  -2   5   4        7.58       15.31      8.25 o 
  -1   5   4     1675.81     1645.50     35.59 o 
   0   5   4      163.13      169.18      6.95 o 
   1   5   4     1304.11     1359.70     30.14 o 
   2   5   4      147.04      147.86      8.54 o 
   3   5   4      952.68      946.05     35.74 o 
   4   5   4       81.25       73.21      8.92 o 
   5   5   4      504.78      486.70     27.99 o 
   6   5   4        1.63       -8.73     11.59 o 
  -6   6   4       62.60       40.85     14.69 o 
  -5   6   4        2.06       -4.44      9.68 o 
  -4   6   4       88.76       98.53     12.85 o 
  -3   6   4       13.21       15.97      7.90 o 
  -2   6   4        5.58       17.23      8.39 o 
  -1   6   4       60.27       58.67      7.32 o 
   0   6   4     1189.23     1090.01     33.87 o 
   1   6   4      164.78      163.57      8.20 o 
   2   6   4      548.26      534.54     15.62 o 
   3   6   4        0.09        0.96      7.68 o 
   4   6   4      169.27      147.46     23.47 o 
   5   6   4       62.11       45.99     13.20 o 
  -5   7   4       37.04       42.67     13.32 o 
  -4   7   4       14.73       24.77     14.02 o 
  -3   7   4      373.98      399.63     22.19 o 
  -2   7   4       74.11       72.08      8.70 o 
  -1   7   4      730.00      738.69     24.72 o 
   0   7   4       25.78       35.48      8.90 o 
   1   7   4      789.21      764.59     33.10 o 
   2   7   4        5.91        9.00      5.37 o 
   3   7   4      764.62      720.38     25.90 o 
   4   7   4       10.86       15.00      9.21 o 
   5   7   4      143.97      112.91     20.95 o 
  -5   8   4        1.26       -1.52     10.33 o 
  -4   8   4      153.50      174.38     19.41 o 
  -3   8   4        0.53       -9.70      9.70 o 
  -2   8   4      135.74      140.63     11.98 o 
  -1   8   4       21.73       14.46      8.26 o 
   0   8   4      455.97      471.59     21.74 o 
   1   8   4       27.36       38.84     14.14 o 
   2   8   4      290.56      279.31     14.48 o 
   3   8   4       54.70       58.75     11.04 o 
   4   8   4      221.99      196.71     32.22 o 
  -4   9   4        3.75        7.70     11.47 o 
  -3   9   4       41.10       78.32     14.46 o 
  -2   9   4       21.63       41.55     14.41 o 
  -1   9   4      263.89      259.40     17.48 o 
   0   9   4       27.16       21.04      9.70 o 
   1   9   4      349.88      305.45     18.24 o 
   2   9   4        1.78       19.71      8.39 o 
   3   9   4       81.64       78.22     21.02 o 
   4   9   4        3.07       18.44     18.20 o 
  -3  10   4        0.24        5.97     12.83 o 
  -2  10   4      371.13      363.26     27.01 o 
  -1  10   4       69.02       99.12     13.11 o 
   0  10   4       50.92       51.26     11.10 o 
   1  10   4        0.00       -2.40      9.03 o 
   2  10   4      265.80      291.13     35.80 o 
   3  10   4        2.73        1.36     15.00 o 
  -1  11   4       58.24       28.01     17.47 o 
   0  11   4        0.37       19.60     15.83 o 
   1  11   4       28.41       60.88     27.54 o 
  -7   0   5       75.14       78.73     22.33 o 
  -5   0   5       90.66       76.24     14.61 o 
  -3   0   5     1888.28     2001.14     45.34 o 
  -1   0   5      569.96      525.66     12.88 o 
   1   0   5       17.39       10.83      1.98 o 
   3   0   5      650.99      641.98     20.72 o 
   5   0   5       73.73       79.38     12.09 o 
  -7   1   5       13.13       20.88     11.10 o 
  -6   1   5      196.96      255.67     17.77 o 
  -5   1   5       55.86       54.38     10.34 o 
  -4   1   5      593.74      597.17     18.23 o 
  -3   1   5       30.24       33.18      2.85 o 
  -2   1   5      412.75      364.84      8.75 o 
  -1   1   5        1.26        4.11      2.84 o 
   0   1   5     8808.84     9141.70    118.48 o 
   1   1   5      483.47      494.48     10.42 o 
   2   1   5      326.13      309.58      7.75 o 
   3   1   5      137.48      134.68      5.75 o 
   4   1   5      468.84      483.28     15.49 o 
   5   1   5       31.08       28.53      6.29 o 
   6   1   5      275.56      307.57     54.49 o 
  -7   2   5       23.03       26.80     15.66 o 
  -6   2   5       11.56       14.16      8.93 o 
  -5   2   5      132.76      139.66     10.38 o 
  -4   2   5       22.75       24.77      5.53 o 
  -3   2   5      429.56      385.10     17.20 o 
  -2   2   5      100.66      105.88      6.69 o 
  -1   2   5      522.39      457.56      8.07 o 
   0   2   5      118.14      116.24      3.82 o 
   1   2   5      791.89      707.04     14.89 o 
   2   2   5      162.58      159.97      4.76 o 
   3   2   5      471.80      419.97     13.42 o 
   4   2   5       35.35       39.35      5.13 o 
   5   2   5      207.64      185.51     16.32 o 
   6   2   5      157.11      154.73     18.91 o 
  -6   3   5       65.04       76.22     11.89 o 
  -5   3   5       51.59       67.91      8.57 o 
  -4   3   5      109.55      112.16     12.33 o 
  -3   3   5       83.26       88.97      6.14 o 
  -2   3   5     1612.89     1558.87     22.12 o 
  -1   3   5       66.61       67.74      4.48 o 
   0   3   5       16.67        8.41      3.32 o 
   1   3   5      301.17      335.97      7.55 o 
   2   3   5     1213.41     1196.81     26.74 o 
   3   3   5       17.29       29.97      7.34 o 
   4   3   5      552.90      534.75     30.71 o 
   5   3   5        0.02       -0.12      6.43 o 
   6   3   5      180.56      177.43     18.35 o 
  -6   4   5        5.32       -2.77      9.30 o 
  -5   4   5      434.54      442.58     23.52 o 
  -4   4   5      156.62      123.58      8.85 o 
  -3   4   5      213.05      179.21     16.55 o 
  -2   4   5       24.15       46.97      7.69 o 
  -1   4   5      437.25      415.13     18.29 o 
   0   4   5       16.33       18.19      3.66 o 
   1   4   5     1235.77     1221.51     22.76 o 
   2   4   5      205.42      203.73      7.17 o 
   3   4   5      742.83      720.80     20.50 o 
   4   4   5       28.77       32.46      6.93 o 
   5   4   5      352.88      343.31     22.95 o 
   6   4   5        1.38        6.59     10.13 o 
  -6   5   5      107.66      132.56     18.10 o 
  -5   5   5        0.13       -1.88      9.44 o 
  -4   5   5       33.58       71.82     11.70 o 
  -3   5   5       82.49       88.24     10.01 o 
  -2   5   5        6.52        2.78      3.89 o 
  -1   5   5       67.67       73.57      6.45 o 
   0   5   5      290.83      293.33     11.71 o 
   1   5   5      129.91      138.26     11.73 o 
   2   5   5      495.38      482.37     13.64 o 
   3   5   5       65.26       70.40      8.14 o 
   4   5   5      137.94      149.01     11.91 o 
   5   5   5       59.48       60.64     13.20 o 
   6   5   5      108.15      108.34     18.79 o 
  -6   6   5       16.49        3.83     15.99 o 
  -5   6   5       47.85       48.48     12.93 o 
  -4   6   5       13.48       31.08     12.72 o 
  -3   6   5      645.86      657.54     28.05 o 
  -2   6   5       80.91       68.35      7.38 o 
  -1   6   5      284.06      282.20     12.66 o 
   0   6   5       45.71       57.12      6.89 o 
   1   6   5      232.24      239.44     11.38 o 
   2   6   5       39.77       45.40      5.51 o 
   3   6   5      842.38      858.20     28.07 o 
   4   6   5        1.01       -8.76      8.76 o 
   5   6   5      170.21      153.15     17.80 o 
  -5   7   5        0.09       -3.86     10.97 o 
  -4   7   5      111.19       98.74     14.35 o 
  -3   7   5       52.61       59.19     11.02 o 
  -2   7   5       40.33       46.70     10.42 o 
  -1   7   5       28.53       43.52      6.94 o 
   0   7   5      520.12      541.81     20.12 o 
   1   7   5       98.32      121.21      8.74 o 
   2   7   5       20.97       25.85      6.10 o 
   3   7   5       29.57       47.66      8.78 o 
   4   7   5      112.32      111.83     14.93 o 
   5   7   5        1.97       -0.79     11.28 o 
  -5   8   5       82.71      110.91     18.47 o 
  -4   8   5        0.14       -5.15     10.12 o 
  -3   8   5      192.71      184.59     17.67 o 
  -2   8   5       17.73       30.77     14.91 o 
  -1   8   5       63.75       67.63      8.92 o 
   0   8   5      117.76      103.00     10.81 o 
   1   8   5      120.81      141.65     12.06 o 
   2   8   5        0.89        1.51      5.80 o 
   3   8   5      147.81      173.78     18.38 o 
   4   8   5        0.11      -20.00     20.00 o 
  -4   9   5      118.54      132.43     19.87 o 
  -3   9   5        7.08       18.16     11.19 o 
  -2   9   5      170.12      181.51     17.89 o 
  -1   9   5       86.16       79.07     11.21 o 
   0   9   5       27.08       26.12      9.27 o 
   1   9   5        1.82        8.50      8.03 o 
   2   9   5       43.85       54.03     12.68 o 
   3   9   5      100.66      103.20     29.03 o 
  -3  10   5       26.04        8.61     11.78 o 
  -2  10   5       15.30       28.04     12.89 o 
  -1  10   5       28.34       57.06     13.92 o 
   0  10   5        2.80        9.28      8.85 o 
   1  10   5       32.02       26.30     13.46 o 
   2  10   5       63.20       71.12     31.33 o 
  -1  11   5        6.92        7.45     13.89 o 
   0  11   5       65.80       80.83     24.47 o 
  -6   0   6      417.41      437.16     33.22 o 
  -4   0   6      843.82      857.49     32.63 o 
  -2   0   6      306.54      267.27     11.29 o 
   0   0   6     9761.12     9637.92    147.44 o 
   2   0   6     2641.69     2529.35     48.30 o 
   4   0   6     1097.95     1123.67     37.12 o 
   6   0   6      222.97      189.39     30.39 o 
  -7   1   6      188.00      183.19     20.36 o 
  -6   1   6       22.77       34.31     10.01 o 
  -5   1   6       99.36       97.23     14.10 o 
  -4   1   6        9.08       10.38      8.41 o 
  -3   1   6      410.27      373.17      9.76 o 
  -2   1   6      167.33      191.47      7.13 o 
  -1   1   6      842.75      786.86     29.95 o 
   0   1   6      924.69     1077.58     19.12 o 
   1   1   6     2291.23     2267.20     37.05 o 
   2   1   6       89.82       97.92      6.22 o 
   3   1   6     1119.46     1079.14     20.71 o 
   4   1   6        0.02        5.20      4.53 o 
   5   1   6      274.74      277.59     17.37 o 
   6   1   6       31.04       38.37     15.12 o 
  -7   2   6       37.10       36.45     15.55 o 
  -6   2   6      264.16      255.53     18.90 o 
  -5   2   6        6.09       10.27      6.04 o 
  -4   2   6      585.44      585.20     32.40 o 
  -3   2   6       33.02       30.82      3.62 o 
  -2   2   6     3067.60     3116.95     43.24 o 
  -1   2   6      649.96      732.01     12.96 o 
   0   2   6      910.60      866.79     14.23 o 
   1   2   6       39.40       52.22      6.40 o 
   2   2   6     2387.22     2423.22     47.01 o 
   3   2   6      118.33      118.43      7.90 o 
   4   2   6      975.29     1010.92     29.83 o 
   5   2   6      164.64      143.08     11.96 o 
   6   2   6      151.76      169.55     22.17 o 
  -6   3   6       35.15       51.27     15.05 o 
  -5   3   6     1287.45     1260.61     38.60 o 
  -4   3   6        0.73        0.50      4.90 o 
  -3   3   6      297.54      291.69     12.79 o 
  -2   3   6      152.12      149.56      4.77 o 
  -1   3   6     1252.20     1120.71     17.01 o 
   0   3   6      835.37      936.67     18.61 o 
   1   3   6     2806.02     2741.71     52.20 o 
   2   3   6       74.97       73.12      6.34 o 
   3   3   6      394.61      386.86     15.14 o 
   4   3   6        0.84        5.95      8.17 o 
   5   3   6      286.28      298.22     20.08 o 
   6   3   6        3.25       22.98     14.11 o 
  -6   4   6      165.20      151.24     16.75 o 
  -5   4   6       11.55       12.87      9.06 o 
  -4   4   6      378.81      372.99     15.52 o 
  -3   4   6        1.59       -3.48      5.63 o 
  -2   4   6     2938.85     2919.69     54.17 o 
  -1   4   6      309.73      327.67     10.72 o 
   0   4   6       46.98       44.64      3.52 o 
   1   4   6      263.37      299.50     11.00 o 
   2   4   6      777.10      821.69     23.36 o 
   3   4   6       83.07       84.09      8.11 o 
   4   4   6      218.72      210.59     13.40 o 
   5   4   6        4.27        7.57      9.50 o 
   6   4   6      100.63       95.88     22.99 o 
  -6   5   6        7.59       13.60     10.67 o 
  -5   5   6      588.05      599.01     38.84 o 
  -4   5   6        0.30        8.64      7.78 o 
  -3   5   6     1258.60     1301.17     42.11 o 
  -2   5   6       71.93       65.59      5.95 o 
  -1   5   6     1697.95     1653.64     37.80 o 
   0   5   6       12.02       20.94      7.51 o 
   1   5   6      755.04      757.26     20.21 o 
   2   5   6      127.35      110.55      8.07 o 
   3   5   6      267.11      266.45     14.20 o 
   4   5   6        0.14        2.37      8.28 o 
   5   5   6      225.34      221.11     19.90 o 
  -6   6   6      101.90      108.93     18.49 o 
  -5   6   6        0.43        1.61      8.84 o 
  -4   6   6      371.12      367.34     25.66 o 
  -3   6   6       44.05       33.32      9.04 o 
  -2   6   6      360.11      337.65     14.34 o 
  -1   6   6        9.73        9.11      5.32 o 
   0   6   6      692.04      667.22     21.68 o 
   1   6   6      118.15      115.15     10.85 o 
   2   6   6       31.16       43.93      6.03 o 
   3   6   6       12.53       16.94      6.94 o 
   4   6   6       31.29       49.62     10.79 o 
   5   6   6       11.87        6.30     10.94 o 
  -5   7   6      121.63      159.49     29.01 o 
  -4   7   6        0.00       15.82     11.64 o 
  -3   7   6      846.29      863.42     37.78 o 
  -2   7   6       18.24       26.43      7.03 o 
  -1   7   6      606.26      583.98     21.55 o 
   0   7   6        2.72       11.76      9.55 o 
   1   7   6      236.48      235.17     16.31 o 
   2   7   6       41.03       24.77      7.69 o 
   3   7   6      165.28      147.26     13.13 o 
   4   7   6        2.12       -3.36      8.92 o 
   5   7   6       96.51      113.34     21.53 o 
  -4   8   6      202.25      210.63     22.78 o 
  -3   8   6       23.44       27.82     15.00 o 
  -2   8   6      234.56      241.19     19.14 o 
  -1   8   6       16.53       38.85     10.41 o 
   0   8   6      189.24      191.51     13.84 o 
   1   8   6        9.09       16.96      7.79 o 
   2   8   6       27.18       49.50     13.30 o 
   3   8   6      103.87      104.26     12.59 o 
   4   8   6      122.96      112.44     18.12 o 
  -4   9   6        9.89       24.10     19.19 o 
  -3   9   6       44.46       43.16     16.18 o 
  -2   9   6        3.81       17.59     10.48 o 
  -1   9   6       69.52       89.47     11.62 o 
   0   9   6        0.77        8.06      7.32 o 
   1   9   6      217.44      236.71     17.88 o 
   2   9   6        5.29        0.16      9.43 o 
   3   9   6       32.67       56.82     23.76 o 
  -3  10   6        5.85       14.97     12.97 o 
  -2  10   6      251.56      258.16     25.79 o 
  -1  10   6        6.76       15.25     11.14 o 
   0  10   6       27.15       34.85     10.91 o 
   1  10   6        1.65        5.42     16.36 o 
   2  10   6      160.24      203.18     39.26 o 
  -7   0   7      237.48      249.03     36.61 o 
  -5   0   7       54.04       59.02     13.24 o 
  -3   0   7     3722.37     3484.57     78.27 o 
  -1   0   7     3385.34     3547.54     71.07 o 
   1   0   7      412.27      422.18     22.87 o 
   3   0   7     2140.06     2036.86     54.78 o 
   5   0   7      619.57      602.01     45.31 o 
  -7   1   7        7.38        8.14     12.13 o 
  -6   1   7      461.32      457.46     52.08 o 
  -5   1   7       63.35       59.37      7.23 o 
  -4   1   7     2596.58     2655.91     58.37 o 
  -3   1   7        4.60        7.89      4.22 o 
  -2   1   7     1708.02     1827.55     33.31 o 
  -1   1   7       98.53      106.32      4.68 o 
   0   1   7     6781.41     7390.39    110.37 o 
   1   1   7      141.62      141.85      8.05 o 
   2   1   7     2450.20     2530.45     47.66 o 
   3   1   7      230.80      220.05     10.42 o 
   4   1   7     1306.50     1351.48     36.57 o 
   5   1   7       68.37       72.44     11.47 o 
   6   1   7      388.86      399.51     28.80 o 
  -6   2   7        0.05       -0.26      6.61 o 
  -5   2   7      631.91      593.56     22.78 o 
  -4   2   7       20.87       25.66      5.99 o 
  -3   2   7     1097.74     1118.27     23.66 o 
  -2   2   7       77.29       92.04      4.60 o 
  -1   2   7     2785.44     3015.85     64.92 o 
   0   2   7      188.98      196.40      9.44 o 
   1   2   7     2501.92     2530.75     46.57 o 
   2   2   7        7.86        9.48      4.45 o 
   3   2   7     1318.97     1298.20     33.26 o 
   4   2   7       13.90       36.92      7.09 o 
   5   2   7      467.53      432.63     20.77 o 
   6   2   7       26.85       25.02     13.66 o 
  -6   3   7      340.90      391.83     39.40 o 
  -5   3   7       19.07       24.59      7.73 o 
  -4   3   7      611.25      626.29     20.58 o 
  -3   3   7       13.94       20.05      4.54 o 
  -2   3   7     2671.48     2772.46     41.74 o 
  -1   3   7        0.96        2.88      2.29 o 
   0   3   7     1125.90     1163.68     20.41 o 
   1   3   7       14.18        8.25      5.00 o 
   2   3   7     2488.87     2587.42     55.35 o 
   3   3   7       24.49       34.26      9.01 o 
   4   3   7      622.44      625.76     35.27 o 
   5   3   7       29.14       33.68     14.77 o 
   6   3   7      250.85      254.69     28.60 o 
  -6   4   7        3.47       -4.92     12.37 o 
  -5   4   7      916.69      913.95     38.50 o 
  -4   4   7        2.27       -2.70      6.26 o 
  -3   4   7      588.58      531.03     21.34 o 
  -2   4   7        2.95        3.70      3.66 o 
  -1   4   7     2726.51     2850.66     55.24 o 
   0   4   7        1.38        4.08      2.99 o 
   1   4   7     2359.42     2323.56     54.26 o 
   2   4   7      213.54      203.76     11.23 o 
   3   4   7      891.73      899.63     31.91 o 
   4   4   7       19.12       25.90      7.89 o 
   5   4   7      357.43      350.79     24.03 o 
  -6   5   7      194.62      189.29     23.28 o 
  -5   5   7       31.93       32.36     13.79 o 
  -4   5   7      426.90      460.94     23.72 o 
  -3   5   7       15.64       28.54      7.96 o 
  -2   5   7      541.98      532.56     18.06 o 
  -1   5   7       19.49       25.40      6.45 o 
   0   5   7     1128.58     1107.18     27.77 o 
   1   5   7      170.91      159.53     10.56 o 
   2   5   7      973.99     1039.43     30.91 o 
   3   5   7       85.13       85.94      9.66 o 
   4   5   7      126.82      131.61     13.45 o 
   5   5   7       23.34        3.58     11.45 o 
  -5   6   7      125.16      115.51     17.95 o 
  -4   6   7       18.16       22.05      9.18 o 
  -3   6   7     1400.92     1443.59     51.10 o 
  -2   6   7       19.83       19.84     10.89 o 
  -1   6   7     1881.37     1904.34     48.32 o 
   0   6   7        0.35       -5.64      5.64 o 
   1   6   7      672.26      652.41     18.45 o 
   2   6   7       16.58       13.71      6.15 o 
   3   6   7      712.41      739.61     27.64 o 
   4   6   7        1.72       -0.36      8.15 o 
   5   6   7      204.27      193.01     20.70 o 
  -5   7   7        1.08      -11.53     11.53 o 
  -4   7   7      393.39      431.55     28.19 o 
  -3   7   7        5.63        4.91      9.17 o 
  -2   7   7      167.80      174.27     13.77 o 
  -1   7   7        2.93        4.47      6.22 o 
   0   7   7     1178.35     1151.44     34.54 o 
   1   7   7       17.72       12.99      6.09 o 
   2   7   7      224.43      219.58     15.44 o 
   3   7   7       14.51       16.04      9.63 o 
   4   7   7      104.17      105.24     16.82 o 
  -4   8   7        7.29       22.12     12.23 o 
  -3   8   7      390.74      391.86     42.05 o 
  -2   8   7        0.25        0.50      8.50 o 
  -1   8   7      626.61      615.04     26.08 o 
   0   8   7        3.95       10.39      7.46 o 
   1   8   7      490.67      491.98     27.06 o 
   2   8   7       32.47       22.71     10.71 o 
   3   8   7      209.72      217.98     20.27 o 
   4   8   7       12.09       -1.02     12.49 o 
  -3   9   7        2.44       15.05     11.74 o 
  -2   9   7      355.76      358.67     26.97 o 
  -1   9   7       36.33       41.70      9.78 o 
   0   9   7      267.87      254.33     17.57 o 
   1   9   7       19.97       45.25     14.38 o 
   2   9   7      185.68      221.72     22.16 o 
   3   9   7        6.44       35.91     19.59 o 
  -2  10   7        3.30       10.97     11.32 o 
  -1  10   7      108.21      100.62     18.15 o 
   0  10   7        8.30       -0.98      8.90 o 
   1  10   7      118.08      100.46     16.54 o 
   2  10   7        3.38      -10.84     22.47 o 
  -6   0   8      606.24      609.76     42.84 o 
  -4   0   8     1874.10     1889.83     54.62 o 
  -2   0   8     1212.83     1274.50     34.55 o 
   0   0   8     4083.28     4322.40     84.95 o 
   2   0   8      488.21      388.13     43.65 o 
   4   0   8      677.44      693.30     41.84 o 
   6   0   8      227.66      169.70     37.88 o 
  -6   1   8        2.40       13.75      9.91 o 
  -5   1   8      220.04      212.16     12.74 o 
  -4   1   8        0.40        6.75      3.90 o 
  -3   1   8     1853.22     1917.98     43.72 o 
  -2   1   8      163.54      163.88      8.57 o 
  -1   1   8      691.08      713.09     17.10 o 
   0   1   8       37.46       37.34      3.47 o 
   1   1   8      542.13      516.02     13.67 o 
   2   1   8        9.27       11.56      5.42 o 
   3   1   8      438.29      404.74     14.54 o 
   4   1   8        4.26       17.67      7.78 o 
   5   1   8      215.84      223.77     17.63 o 
   6   1   8       41.24       62.18     18.00 o 
  -6   2   8      320.05      341.77     26.26 o 
  -5   2   8       32.39       28.80      7.76 o 
  -4   2   8      427.86      409.35     28.75 o 
  -3   2   8       18.00       35.45      4.26 o 
  -2   2   8     2431.25     2445.71     40.89 o 
  -1   2   8      201.28      206.13      9.73 o 
   0   2   8     1724.96     1748.60     39.57 o 
   1   2   8      502.31      504.53     14.59 o 
   2   2   8      835.21      814.04     22.23 o 
   3   2   8      166.31      177.85     13.44 o 
   4   2   8      575.94      583.14     23.06 o 
   5   2   8       38.98       49.44     11.42 o 
   6   2   8      213.57      217.55     31.10 o 
  -6   3   8        1.08       14.07     16.68 o 
  -5   3   8      713.78      757.88     32.38 o 
  -4   3   8        4.68       10.82      8.16 o 
  -3   3   8      239.03      220.10     14.21 o 
  -2   3   8       65.40       74.99      4.83 o 
  -1   3   8      900.01      875.92     18.76 o 
   0   3   8       15.68       24.18      4.65 o 
   1   3   8     2640.56     2666.46     54.66 o 
   2   3   8        1.37       14.94     10.26 o 
   3   3   8      486.27      472.63     18.63 o 
   4   3   8       29.31       26.40      7.82 o 
   5   3   8      211.57      221.12     19.18 o 
  -6   4   8      150.89      196.37     30.15 o 
  -5   4   8       11.48       23.99     11.76 o 
  -4   4   8       19.72       26.94      8.18 o 
  -3   4   8        5.34       -0.32      8.84 o 
  -2   4   8     1205.19     1153.77     28.42 o 
  -1   4   8        0.18        3.94      4.12 o 
   0   4   8      427.65      414.46     11.50 o 
   1   4   8       46.57       73.86     10.07 o 
   2   4   8      988.85     1074.95     30.23 o 
   3   4   8      102.05      109.52     10.06 o 
   4   4   8      346.35      335.43     18.57 o 
   5   4   8       14.11       35.74     14.11 o 
  -6   5   8        4.79       -6.92     12.21 o 
  -5   5   8      314.88      321.18     23.87 o 
  -4   5   8        3.19       11.04     12.69 o 
  -3   5   8      591.54      623.63     26.85 o 
  -2   5   8       40.94       33.71      6.44 o 
  -1   5   8      662.84      644.43     19.87 o 
   0   5   8       76.80       80.35      7.72 o 
   1   5   8     1012.43      984.16     27.83 o 
   2   5   8        2.82       10.76      6.11 o 
   3   5   8      882.65      918.50     32.00 o 
   4   5   8        5.70       41.12     29.23 o 
   5   5   8      297.23      292.45     26.48 o 
  -5   6   8       31.99       14.70     13.47 o 
  -4   6   8      202.81      193.59     17.42 o 
  -3   6   8        5.56        1.46      6.77 o 
  -2   6   8       28.79       25.58      6.40 o 
  -1   6   8        7.40       11.38      6.06 o 
   0   6   8      487.91      503.85     19.47 o 
   1   6   8       37.66       38.47     11.40 o 
   2   6   8      309.22      292.78     15.91 o 
   3   6   8       19.86       37.20     12.78 o 
   4   6   8      232.47      274.48     22.76 o 
   5   6   8        5.54       10.80     14.29 o 
  -5   7   8       77.52      106.38     18.06 o 
  -4   7   8       38.14       51.98     19.15 o 
  -3   7   8      656.29      631.30     31.94 o 
  -2   7   8       11.16       19.96      8.23 o 
  -1   7   8      248.76      238.20     15.21 o 
   0   7   8       32.70       59.15     10.13 o 
   1   7   8      344.88      363.55     21.12 o 
   2   7   8        6.06       20.92      7.57 o 
   3   7   8      446.87      407.67     22.33 o 
   4   7   8       11.85       12.40     15.03 o 
  -4   8   8      106.13      131.17     19.83 o 
  -3   8   8        1.22       -5.57      9.10 o 
  -2   8   8      178.46      173.54     17.38 o 
  -1   8   8        2.75        4.22      6.83 o 
   0   8   8      278.90      292.17     17.56 o 
   1   8   8        1.15       14.13      9.90 o 
   2   8   8       63.29       80.88     14.36 o 
   3   8   8       77.72       80.12     18.36 o 
  -3   9   8       57.27       45.40     14.57 o 
  -2   9   8       45.76       58.96     13.43 o 
  -1   9   8      103.87       94.50     12.76 o 
   0   9   8        3.42       19.77     21.45 o 
   1   9   8      258.08      277.55     26.53 o 
   2   9   8        0.58       14.20     11.15 o 
  -2  10   8      245.03      257.49     24.55 o 
  -1  10   8       10.65       22.52     14.55 o 
   0  10   8      115.54      131.30     18.79 o 
   1  10   8        2.66        7.85     10.70 o 
  -5   0   9      208.66      213.09     23.07 o 
  -3   0   9      501.56      464.91     44.81 o 
  -1   0   9      109.35       89.16      8.05 o 
   1   0   9       19.06       10.17      5.69 o 
   3   0   9      333.21      318.75     23.31 o 
   5   0   9       79.49       74.82     23.24 o 
  -6   1   9      534.19      538.97     30.61 o 
  -5   1   9        7.90        9.10      7.72 o 
  -4   1   9     1587.44     1568.60     46.09 o 
  -3   1   9       81.63       73.30      6.20 o 
  -2   1   9      232.66      252.81      8.88 o 
  -1   1   9        6.73       19.85      6.49 o 
   0   1   9      812.73      783.46     16.13 o 
   1   1   9       27.60       34.63      5.49 o 
   2   1   9      682.05      655.53     29.86 o 
   3   1   9       60.20       59.52      6.73 o 
   4   1   9      265.51      279.26     19.08 o 
   5   1   9       79.69       69.52     23.11 o 
  -6   2   9        7.87        0.09      9.63 o 
  -5   2   9      548.93      530.40     22.87 o 
  -4   2   9      138.94      129.19     15.92 o 
  -3   2   9      291.62      292.63     13.71 o 
  -2   2   9      315.04      320.66     10.04 o 
  -1   2   9      685.04      576.47     34.89 o 
   0   2   9      413.33      397.88     10.41 o 
   1   2   9      362.94      348.61     12.37 o 
   2   2   9        0.85       14.21      9.62 o 
   3   2   9       81.52       90.40      9.42 o 
   4   2   9        7.32       14.60      9.30 o 
   5   2   9       57.22       97.48     14.59 o 
  -6   3   9       83.31      102.74     17.98 o 
  -5   3   9       12.78       29.19      9.37 o 
  -4   3   9      294.63      317.30     15.04 o 
  -3   3   9      258.75      226.38     11.21 o 
  -2   3   9     2362.41     2357.86     47.61 o 
  -1   3   9       43.13       39.93      5.00 o 
   0   3   9      123.29      114.76      5.69 o 
   1   3   9       64.06       66.57      6.97 o 
   2   3   9      273.33      247.23     13.03 o 
   3   3   9        6.07       15.26      9.98 o 
   4   3   9       57.16       78.11      9.77 o 
   5   3   9       50.01       46.76     14.25 o 
  -6   4   9        5.69        3.15     10.71 o 
  -5   4   9      466.50      425.94     26.77 o 
  -4   4   9        6.63       11.54      8.36 o 
  -3   4   9      340.95      314.97     17.28 o 
  -2   4   9       23.12       28.24      6.36 o 
  -1   4   9     1552.11     1476.24     35.31 o 
   0   4   9      233.25      204.78     13.83 o 
   1   4   9      557.13      532.98     21.08 o 
   2   4   9        0.40       -2.41      5.50 o 
   3   4   9       55.07       74.95     24.81 o 
   4   4   9        5.12       23.48      8.73 o 
   5   4   9       84.21       81.13     18.07 o 
  -5   5   9        1.07       -2.10      8.85 o 
  -4   5   9      158.92      138.68     19.07 o 
  -3   5   9       18.12       19.60      8.16 o 
  -2   5   9      340.18      342.54     14.84 o 
  -1   5   9      175.85      147.44      9.91 o 
   0   5   9      178.12      162.52      9.96 o 
   1   5   9       19.18       27.87     12.35 o 
   2   5   9      195.23      206.77     13.00 o 
   3   5   9      214.12      201.67     14.73 o 
   4   5   9       12.46       27.48     10.01 o 
   5   5   9       15.82       51.58     16.43 o 
  -5   6   9       84.92       91.78     15.40 o 
  -4   6   9        8.78       18.64     10.48 o 
  -3   6   9      381.15      348.41     21.17 o 
  -2   6   9        0.07       12.41      8.50 o 
  -1   6   9      620.07      624.00     22.22 o 
   0   6   9      251.50      249.54     13.89 o 
   1   6   9      184.05      202.91     23.96 o 
   2   6   9       73.18      107.97     11.64 o 
   3   6   9      227.24      218.19     16.40 o 
   4   6   9        0.18        7.14     10.81 o 
  -4   7   9      170.37      172.35     19.35 o 
  -3   7   9        0.11        9.85      9.10 o 
  -2   7   9        2.36       39.21     11.41 o 
  -1   7   9       93.75       82.26      9.46 o 
   0   7   9      146.54      143.12     12.04 o 
   1   7   9       26.75       33.66     11.29 o 
   2   7   9       84.59      105.28     13.49 o 
   3   7   9        0.03        9.12      8.74 o 
   4   7   9       88.10       75.17     24.83 o 
  -4   8   9       24.61       19.39     13.15 o 
  -3   8   9       74.29       40.24     14.13 o 
  -2   8   9       43.36       42.25     12.51 o 
  -1   8   9       64.69       75.95     16.73 o 
   0   8   9        3.51        2.35      8.93 o 
   1   8   9      155.85      163.59     16.91 o 
   2   8   9       53.32       54.46     26.32 o 
   3   8   9      118.79      127.84     20.86 o 
  -3   9   9       37.05       36.79     14.02 o 
  -2   9   9      126.25      131.51     18.42 o 
  -1   9   9        0.02       10.34     10.28 o 
   0   9   9       38.65       59.00     13.21 o 
   1   9   9        6.03        4.73      9.46 o 
   2   9   9       70.72      116.69     17.36 o 
  -1  10   9       35.54       44.98     16.87 o 
   0  10   9       14.80        7.92     12.59 o 
  -6   0  10      350.90      354.31     34.41 o 
  -4   0  10     1051.72     1138.27     41.20 o 
  -2   0  10      461.99      498.38     20.00 o 
   0   0  10     3899.05     4125.07     93.59 o 
   2   0  10      716.91      729.00     37.36 o 
   4   0  10      217.17      203.15     24.62 o 
  -6   1  10        6.42       16.82     11.65 o 
  -5   1  10       33.38       43.78     10.79 o 
  -4   1  10        2.77       -2.14      4.08 o 
  -3   1  10     1142.34     1181.75     27.76 o 
  -2   1  10        1.56        2.60      3.73 o 
  -1   1  10      973.53     1056.86     27.92 o 
   0   1  10      202.26      210.26      8.19 o 
   1   1  10      509.70      496.89     15.55 o 
   2   1  10       33.08       36.08      8.28 o 
   3   1  10      277.20      267.57     16.16 o 
   4   1  10       18.03       36.63     10.62 o 
   5   1  10       32.75       54.19     12.56 o 
  -6   2  10      271.33      233.30     24.24 o 
  -5   2  10        0.13       -5.85      6.84 o 
  -4   2  10      589.04      605.29     25.11 o 
  -3   2  10       19.32       34.09      7.89 o 
  -2   2  10     1502.98     1531.96     31.92 o 
  -1   2  10       15.67        6.34      7.51 o 
   0   2  10     1201.31     1217.04     28.39 o 
   1   2  10      328.13      311.49     12.88 o 
   2   2  10      320.42      349.39     16.66 o 
   3   2  10        0.90       -5.37      5.37 o 
   4   2  10      177.43      205.08     21.52 o 
   5   2  10      110.59       80.14     14.68 o 
  -6   3  10        6.00       23.69     13.50 o 
  -5   3  10      725.52      705.70     36.15 o 
  -4   3  10       25.88       30.26     10.24 o 
  -3   3  10      820.94      781.24     20.40 o 
  -2   3  10        0.10        2.09      5.30 o 
  -1   3  10      651.50      681.43     22.09 o 
   0   3  10        0.00        0.43      3.31 o 
   1   3  10      522.87      549.09     19.22 o 
   2   3  10        7.21        4.27      5.12 o 
   3   3  10      170.49      174.47     12.58 o 
   4   3  10        1.95       -5.38      7.96 o 
   5   3  10       58.88       58.29     18.15 o 
  -6   4  10      191.96      200.21     24.82 o 
  -5   4  10        3.50       10.95     12.70 o 
  -4   4  10      253.20      242.39     23.25 o 
  -3   4  10       24.14       21.43      7.71 o 
  -2   4  10      898.72      883.91     25.32 o 
  -1   4  10       58.32       64.96     11.04 o 
   0   4  10      155.24      133.62      7.28 o 
   1   4  10       49.39       67.58      8.97 o 
   2   4  10      169.70      181.51     18.24 o 
   3   4  10      112.83      129.72     11.54 o 
   4   4  10       52.23       77.21     13.82 o 
   5   4  10        0.69       17.14     29.54 o 
  -5   5  10      294.08      319.28     30.02 o 
  -4   5  10        2.22        5.84      8.60 o 
  -3   5  10      664.10      723.48     30.67 o 
  -2   5  10       10.26        5.19      6.70 o 
  -1   5  10      634.47      699.28     27.15 o 
   0   5  10      339.10      298.79     17.54 o 
   1   5  10      308.33      301.48     14.57 o 
   2   5  10        0.09        4.49      8.21 o 
   3   5  10      267.51      326.84     20.54 o 
   4   5  10        6.19        6.39      9.65 o 
  -5   6  10        0.84       -1.46     16.57 o 
  -4   6  10      145.15      157.31     17.83 o 
  -3   6  10        3.69        4.71      9.80 o 
  -2   6  10        2.63        4.34      6.01 o 
  -1   6  10      137.53      124.85      9.92 o 
   0   6  10      436.69      417.88     22.66 o 
   1   6  10        6.02       -1.72      7.40 o 
   2   6  10      167.13      150.48     13.58 o 
   3   6  10       27.64       30.29      9.95 o 
   4   6  10       37.35       47.97     15.77 o 
  -4   7  10       21.13       16.62     11.38 o 
  -3   7  10      277.33      272.38     25.62 o 
  -2   7  10       31.38       35.35     10.19 o 
  -1   7  10      235.29      253.04     16.12 o 
   0   7  10       10.79        5.07      7.65 o 
   1   7  10      312.96      299.41     21.20 o 
   2   7  10       54.79       44.77     12.61 o 
   3   7  10      242.53      234.99     21.64 o 
  -3   8  10        0.66        4.87     10.33 o 
  -2   8  10       37.90       42.67     11.63 o 
  -1   8  10        3.72        9.73      9.68 o 
   0   8  10      235.65      242.84     20.60 o 
   1   8  10       27.28       10.08     10.48 o 
   2   8  10       69.42       77.29     15.09 o 
   3   8  10        7.26       31.32     17.07 o 
  -2   9  10       24.21       13.52     13.27 o 
  -1   9  10       36.80       56.47     16.22 o 
   0   9  10        1.18        3.35      9.70 o 
   1   9  10      117.50      103.69     17.52 o 
  -5   0  11       56.55       67.85     16.00 o 
  -3   0  11      159.82      157.40     12.57 o 
  -1   0  11     1140.44     1204.50     39.33 o 
   1   0  11      881.62      831.36     92.17 o 
   3   0  11      131.95      124.27     28.78 o 
   5   0  11       71.44       73.61     22.38 o 
  -6   1  11       43.55       85.31     16.42 o 
  -5   1  11        1.20        1.31      7.45 o 
  -4   1  11      192.32      191.63     12.64 o 
  -3   1  11      114.87      117.01      8.90 o 
  -2   1  11      679.89      713.17     19.46 o 
  -1   1  11       33.99       43.69      5.44 o 
   0   1  11     1975.79     2133.05     44.78 o 
   1   1  11      314.37      288.45     12.88 o 
   2   1  11      772.99      832.78     31.44 o 
   3   1  11        2.93       14.11      7.93 o 
   4   1  11      260.60      248.51     20.29 o 
   5   1  11       14.43       18.04     10.91 o 
  -6   2  11       12.27       13.24     12.95 o 
  -5   2  11      173.48      193.59     17.63 o 
  -4   2  11       81.81      108.30     18.72 o 
  -3   2  11       66.26       77.33      9.85 o 
  -2   2  11       66.65       72.26      6.62 o 
  -1   2  11      319.62      301.93     16.64 o 
   0   2  11      164.92      153.82      7.20 o 
   1   2  11      877.33      903.91     25.82 o 
   2   2  11       97.20      108.83     12.07 o 
   3   2  11      322.89      357.96     20.28 o 
   4   2  11        1.05        4.62      9.34 o 
   5   2  11      111.90      119.20     17.03 o 
  -6   3  11       95.47      102.61     18.77 o 
  -5   3  11        0.08       10.20      8.91 o 
  -4   3  11       58.31       88.54     12.86 o 
  -3   3  11       59.78       54.44      7.06 o 
  -2   3  11      787.71      801.56     20.97 o 
  -1   3  11       76.90       86.35      7.00 o 
   0   3  11       42.87       42.59     12.87 o 
   1   3  11       92.99       78.63      8.30 o 
   2   3  11      574.81      603.24     29.90 o 
   3   3  11       21.40       20.64      8.27 o 
   4   3  11      363.49      358.67     24.42 o 
   5   3  11       16.96       23.40     14.52 o 
  -5   4  11      614.19      577.83     31.08 o 
  -4   4  11        1.16        6.54      8.39 o 
  -3   4  11      140.53      158.26     14.18 o 
  -2   4  11      121.06      104.13     14.27 o 
  -1   4  11      163.51      178.07     10.43 o 
   0   4  11       15.60       23.46      7.39 o 
   1   4  11      498.13      510.92     20.07 o 
   2   4  11       36.92       35.24      7.58 o 
   3   4  11      432.56      430.19     21.72 o 
   4   4  11        7.54       13.65     10.80 o 
  -5   5  11        5.17       14.95     11.25 o 
  -4   5  11      136.29      143.00     19.19 o 
  -3   5  11        8.00       10.24      8.32 o 
  -2   5  11      169.07      172.75     11.24 o 
  -1   5  11        5.53        3.50      5.18 o 
   0   5  11       36.17       38.31     12.76 o 
   1   5  11      238.70      213.91     12.98 o 
   2   5  11      243.72      267.52     19.82 o 
   3   5  11       29.39       21.91     11.59 o 
   4   5  11      124.54      174.42     20.47 o 
  -4   6  11       39.57       37.03     12.83 o 
  -3   6  11      442.82      441.89     25.37 o 
  -2   6  11       11.68       14.02      7.40 o 
  -1   6  11      506.41      520.69     48.15 o 
   0   6  11       24.22       25.62      9.99 o 
   1   6  11      217.54      228.25     17.33 o 
   2   6  11       36.97       27.76     11.54 o 
   3   6  11      156.06      141.08     18.97 o 
   4   6  11        0.42       -6.83     15.92 o 
  -4   7  11      157.24      164.43     19.71 o 
  -3   7  11       11.15       24.62     14.45 o 
  -2   7  11      132.28      143.51     19.67 o 
  -1   7  11        0.11       19.74      9.18 o 
   0   7  11      238.77      266.57     19.94 o 
   1   7  11       36.70       38.86     13.21 o 
   2   7  11       30.78       40.31     13.69 o 
   3   7  11       38.48       42.22     14.23 o 
  -3   8  11      215.11      178.55     20.00 o 
  -2   8  11        8.21       22.48     13.06 o 
  -1   8  11      192.71      175.39     18.10 o 
   0   8  11       11.16       16.76     12.10 o 
   1   8  11      191.33      165.21     19.14 o 
   2   8  11        7.84       10.46     11.51 o 
  -2   9  11      251.81      262.05     28.50 o 
  -1   9  11        4.67      -14.75     14.75 o 
   0   9  11       93.24       76.85     16.21 o 
   1   9  11        5.26       18.95     13.21 o 
  -6   0  12      137.52      179.54     37.76 o 
  -4   0  12      805.30      831.64     37.32 o 
  -2   0  12        3.64       -5.03      6.13 o 
   0   0  12      256.66      271.52     16.18 o 
   2   0  12      171.93      185.10     19.52 o 
   4   0  12      337.30      366.76     35.15 o 
  -6   1  12        1.19        2.56     12.17 o 
  -5   1  12        5.19       16.00      9.78 o 
  -4   1  12        1.20        1.49      7.39 o 
  -3   1  12      127.25      126.52      9.02 o 
  -2   1  12      101.03       87.77     10.43 o 
  -1   1  12       23.39       32.83      6.17 o 
   0   1  12       72.49       63.55      7.37 o 
   1   1  12        3.14        8.48      4.86 o 
   2   1  12       23.19       53.81     14.91 o 
   3   1  12      168.18      162.62     16.23 o 
   4   1  12       19.54       21.89     10.55 o 
   5   1  12      187.95      154.48     22.67 o 
  -5   2  12        0.00       16.17     11.10 o 
  -4   2  12      135.54      145.15     13.35 o 
  -3   2  12       30.58       35.50      6.16 o 
  -2   2  12       91.30      106.82      9.22 o 
  -1   2  12       16.47       25.76      6.99 o 
   0   2  12      139.28      162.26     10.17 o 
   1   2  12       34.68       53.50      7.75 o 
   2   2  12      314.44      306.80     21.92 o 
   3   2  12      196.99      191.12     15.90 o 
   4   2  12      233.57      223.13     19.34 o 
  -5   3  12      159.78      120.97     14.89 o 
  -4   3  12        0.22       -4.77      7.66 o 
  -3   3  12        7.06        7.68      7.91 o 
  -2   3  12       24.11       31.08      5.68 o 
  -1   3  12      139.22      162.03     11.28 o 
   0   3  12       92.16       78.77     14.44 o 
   1   3  12      369.96      348.36     16.18 o 
   2   3  12      207.61      197.01     13.26 o 
   3   3  12      301.56      302.38     25.45 o 
   4   3  12       72.44       75.18     13.79 o 
  -5   4  12       11.51        6.53     10.59 o 
  -4   4  12        3.94       11.54     14.61 o 
  -3   4  12       66.26       62.46     10.79 o 
  -2   4  12      121.14      120.43     12.18 o 
  -1   4  12       18.20       12.82      7.15 o 
   0   4  12      161.38      182.63     16.34 o 
   1   4  12      185.25      172.36     14.59 o 
   2   4  12      336.99      325.78     17.46 o 
   3   4  12        0.08        6.27     10.15 o 
   4   4  12       44.47       58.75     14.74 o 
  -5   5  12       50.42       53.20     14.93 o 
  -4   5  12       21.74       20.08     17.88 o 
  -3   5  12      169.98      200.55     17.29 o 
  -2   5  12      116.34      109.49     11.28 o 
  -1   5  12      632.22      595.33     28.42 o 
   0   5  12       26.06       17.00      9.59 o 
   1   5  12      248.06      254.96     17.67 o 
   2   5  12      113.25      109.47     12.04 o 
   3   5  12      143.00      154.45     24.16 o 
   4   5  12       19.59        8.34     11.76 o 
  -4   6  12      132.30      136.97     17.90 o 
  -3   6  12        5.04        7.68      9.27 o 
  -2   6  12       37.69       47.54      9.07 o 
  -1   6  12       38.57       42.69     11.83 o 
   0   6  12      212.42      225.84     17.75 o 
   1   6  12      130.28      108.95     15.21 o 
   2   6  12       51.07       44.30     20.75 o 
   3   6  12        0.10      -13.92     13.92 o 
  -3   7  12      355.10      313.25     31.17 o 
  -2   7  12        8.49      -14.28     17.31 o 
  -1   7  12      349.27      308.65     24.30 o 
   0   7  12       15.36       12.55     10.63 o 
   1   7  12       72.09       91.22     16.95 o 
   2   7  12        0.11       -2.40     10.86 o 
  -2   8  12       89.80       97.55     19.06 o 
  -1   8  12       12.86        3.24     11.71 o 
   0   8  12      116.66       84.87     16.14 o 
   1   8  12        1.41       -8.15     11.17 o 
  -5   0  13       85.24      124.61     26.79 o 
  -3   0  13      642.01      685.07     90.50 o 
  -1   0  13       92.93       92.69     15.27 o 
   1   0  13       32.48       52.83     30.72 o 
   3   0  13      115.84      123.11     20.18 o 
  -5   1  13        0.38       78.80     56.08 o 
  -4   1  13      612.80      607.32     26.54 o 
  -3   1  13        4.73       13.11      6.04 o 
  -2   1  13      489.57      534.22     26.52 o 
  -1   1  13       11.59        5.32      5.00 o 
   0   1  13      438.53      435.96     17.62 o 
   1   1  13       31.38       26.64      8.52 o 
   2   1  13      154.72      159.99     23.99 o 
   3   1  13       87.85      111.89     20.74 o 
   4   1  13      266.62      281.06     23.98 o 
  -5   2  13      263.90      271.82     25.59 o 
  -4   2  13        4.41        3.98      7.65 o 
  -3   2  13      369.19      367.80     15.29 o 
  -2   2  13      145.92      135.53      9.63 o 
  -1   2  13      213.25      223.69     14.27 o 
   0   2  13       94.37       75.99     14.64 o 
   1   2  13      323.53      338.24     15.95 o 
   2   2  13       75.32       74.94     11.74 o 
   3   2  13      110.38      133.97     15.60 o 
   4   2  13       23.57       44.73     13.35 o 
  -5   3  13        0.00       -7.14     11.56 o 
  -4   3  13       41.50       50.49     10.81 o 
  -3   3  13       17.20       16.95     12.61 o 
  -2   3  13      869.65      850.01     28.10 o 
  -1   3  13       14.73       13.62      8.06 o 
   0   3  13      418.93      414.62     20.13 o 
   1   3  13       18.39        8.67      6.34 o 
   2   3  13      169.00      197.80     16.63 o 
   3   3  13       17.90       31.74     13.63 o 
   4   3  13       46.62       62.94     15.24 o 
  -5   4  13      333.15      309.73     30.33 o 
  -4   4  13        2.80       -1.50      7.92 o 
  -3   4  13      263.00      294.46     20.30 o 
  -2   4  13       21.54       26.84      6.95 o 
  -1   4  13      486.71      484.15     22.87 o 
   0   4  13       11.99       10.72      6.99 o 
   1   4  13      524.34      543.73     22.99 o 
   2   4  13       13.85       25.30     10.35 o 
   3   4  13      134.72      117.37     15.54 o 
   4   4  13       48.59       65.10     15.96 o 
  -4   5  13       70.79      101.54     15.42 o 
  -3   5  13        2.72       11.49      9.36 o 
  -2   5  13      175.15      173.57     13.45 o 
  -1   5  13        6.82       -7.62      7.62 o 
   0   5  13      190.60      204.96     16.69 o 
   1   5  13        2.32        0.99      7.46 o 
   2   5  13      165.93      192.44     18.34 o 
   3   5  13       34.19       54.27     19.67 o 
  -4   6  13        1.70        4.77     10.86 o 
  -3   6  13      323.67      303.91     22.64 o 
  -2   6  13       15.13       14.34     16.39 o 
  -1   6  13      237.74      241.71     18.81 o 
   0   6  13        9.37       31.17     13.31 o 
   1   6  13      229.29      229.37     20.18 o 
   2   6  13        2.60       -9.45      9.45 o 
   3   6  13      174.37      153.32     24.69 o 
  -3   7  13       15.07       24.90     15.46 o 
  -2   7  13       18.86       25.73     18.65 o 
  -1   7  13        0.00        0.56     16.17 o 
   0   7  13      106.61      121.36     15.28 o 
   1   7  13        1.09       18.64     12.15 o 
   2   7  13       74.88       78.05     18.18 o 
  -1   8  13       39.26        7.18     13.63 o 
   0   8  13       19.36        9.26     12.21 o 
  -4   0  14      945.63      876.39     57.49 o 
  -2   0  14      526.03      580.84     27.56 o 
   0   0  14     1498.27     1506.66     81.63 o 
   2   0  14     1057.71     1040.56     60.00 o 
   4   0  14      276.22      275.57     34.15 o 
  -5   1  14      137.89      159.06     21.04 o 
  -4   1  14        2.40       -3.22      7.20 o 
  -3   1  14      346.29      341.75     16.39 o 
  -2   1  14        3.45       10.31      5.55 o 
  -1   1  14      883.81      892.11     26.32 o 
   0   1  14      126.86      104.05      9.74 o 
   1   1  14      778.88      787.71     34.45 o 
   2   1  14        1.22        3.32     11.82 o 
   3   1  14      278.56      280.45     22.40 o 
   4   1  14       14.38       45.50     15.64 o 
  -5   2  14        3.71        0.25     10.59 o 
  -4   2  14      483.18      479.26     28.01 o 
  -3   2  14        0.84       -6.46      6.54 o 
  -2   2  14     1013.60      988.67     30.92 o 
  -1   2  14       38.12       37.52      6.91 o 
   0   2  14      816.51      813.73     27.72 o 
   1   2  14       83.08       83.39     11.73 o 
   2   2  14      522.47      537.72     30.08 o 
   3   2  14        7.98       21.48     12.56 o 
   4   2  14      176.05      147.65     19.82 o 
  -5   3  14      442.30      402.44     35.06 o 
  -4   3  14       14.40       31.01     11.99 o 
  -3   3  14      413.51      388.06     28.01 o 
  -2   3  14       20.16       29.52      7.89 o 
  -1   3  14      785.64      776.75     28.22 o 
   0   3  14       37.25       51.18      8.41 o 
   1   3  14      420.74      412.79     20.16 o 
   2   3  14        3.44        6.41      8.73 o 
   3   3  14      203.73      203.32     19.99 o 
  -4   4  14      221.63      181.12     19.36 o 
  -3   4  14        0.31       -1.18      7.63 o 
  -2   4  14      692.92      624.67     27.39 o 
  -1   4  14        5.38       14.13     11.74 o 
   0   4  14      163.15      178.12     15.30 o 
   1   4  14        5.25        1.30      7.74 o 
   2   4  14      208.85      228.71     21.00 o 
   3   4  14       67.66       63.17     15.00 o 
  -4   5  14        2.16        4.41      9.88 o 
  -3   5  14      338.05      323.71     23.67 o 
  -2   5  14       47.30       75.71     12.28 o 
  -1   5  14      563.00      522.24     27.74 o 
   0   5  14       71.92       72.44     12.30 o 
   1   5  14      209.94      201.32     22.00 o 
   2   5  14        0.08       -9.94     12.21 o 
   3   5  14      206.95      193.17     24.86 o 
  -3   6  14        3.09       -0.83     11.48 o 
  -2   6  14       51.52       62.47     16.52 o 
  -1   6  14       29.28       39.03     15.24 o 
   0   6  14      102.14      113.59     14.91 o 
   1   6  14        5.43       -0.65      8.78 o 
   2   6  14      191.52      244.28     31.80 o 
  -2   7  14        7.15      -12.35     12.47 o 
  -1   7  14      202.09      197.27     23.23 o 
   0   7  14        0.37        7.69     10.55 o 
   1   7  14      230.29      199.77     23.12 o 
  -5   0  15       19.18       18.55     22.67 o 
  -3   0  15      466.09      485.51     39.67 o 
  -1   0  15      374.83      408.36     24.72 o 
   1   0  15      297.26      362.33     46.55 o 
   3   0  15      138.76      146.04     25.19 o 
  -4   1  15      482.58      445.25     27.53 o 
  -3   1  15        0.82        8.61      6.91 o 
  -2   1  15      406.31      437.05     23.74 o 
  -1   1  15        1.05       13.41      6.88 o 
   0   1  15      782.65      752.46     40.76 o 
   1   1  15       76.40       93.69     13.02 o 
   2   1  15      328.44      292.02     21.81 o 
   3   1  15        0.26      -10.73     10.73 o 
  -4   2  15       30.89       32.27     16.49 o 
  -3   2  15      382.23      375.62     23.75 o 
  -2   2  15       21.64       36.24      7.51 o 
  -1   2  15      266.19      261.05     16.24 o 
   0   2  15       41.57       49.18     12.06 o 
   1   2  15      263.76      268.84     20.17 o 
   2   2  15        0.20       15.46     11.96 o 
   3   2  15      215.76      216.42     21.02 o 
  -4   3  15       85.14       93.74     14.88 o 
  -3   3  15        4.32        6.74      8.91 o 
  -2   3  15      415.27      420.36     21.39 o 
  -1   3  15        6.91        6.45      7.99 o 
   0   3  15      279.77      289.76     17.07 o 
   1   3  15       53.70       53.73     13.92 o 
   2   3  15      199.98      201.58     23.75 o 
   3   3  15        7.60       20.15     13.21 o 
  -4   4  15        9.69       24.31     12.74 o 
  -3   4  15      214.66      195.93     17.77 o 
  -2   4  15        6.00        5.89      8.09 o 
  -1   4  15      271.65      278.06     20.55 o 
   0   4  15       11.35       24.04     19.21 o 
   1   4  15      236.83      225.42     45.39 o 
   2   4  15        8.78        7.65     23.82 o 
  -3   5  15        0.91        9.35     11.65 o 
  -2   5  15       52.19       57.94     14.78 o 
  -1   5  15       19.15       30.19     11.45 o 
   0   5  15      156.80      150.87     16.89 o 
   1   5  15       13.43        3.29     19.47 o 
   2   5  15      164.07      142.91     22.07 o 
  -2   6  15        6.71      -11.77     12.20 o 
  -1   6  15      236.05      228.92     20.63 o 
   0   6  15        3.41       -4.32     10.20 o 
   1   6  15      207.95      211.00     29.33 o 
  -4   0  16      241.88      218.27     45.28 o 
  -2   0  16      297.58      282.12     36.79 o 
   0   0  16      337.69      382.24     40.81 o 
   2   0  16      105.55      106.71     28.06 o 
  -4   1  16       13.59       23.61     26.11 o 
  -3   1  16       86.28       78.19     11.31 o 
  -2   1  16        5.97        6.47      6.68 o 
  -1   1  16      175.07      189.75     14.33 o 
   0   1  16       14.47       19.00      9.84 o 
   1   1  16      132.65      154.90     17.40 o 
   2   1  16        0.08        1.05      8.39 o 
   3   1  16       21.07        8.49     13.70 o 
  -4   2  16      101.32      126.70     19.23 o 
  -3   2  16        3.07       -0.53      7.49 o 
  -2   2  16      317.37      309.72     22.08 o 
  -1   2  16        0.04        8.66      8.59 o 
   0   2  16      176.40      185.71     17.91 o 
   1   2  16      131.12      114.79     15.81 o 
   2   2  16      116.20       90.72     15.61 o 
  -4   3  16        5.97        2.53     10.95 o 
  -3   3  16       91.36      103.44     17.81 o 
  -2   3  16        3.07       -6.67      8.88 o 
  -1   3  16      100.55       90.19     14.14 o 
   0   3  16        4.78        2.91     13.67 o 
   1   3  16      162.07      138.54     16.81 o 
   2   3  16        0.35       26.65     13.52 o 
  -3   4  16        6.86       -1.31     11.62 o 
  -2   4  16      160.77      173.33     18.76 o 
  -1   4  16       11.50        7.65      9.93 o 
   0   4  16       36.33       40.32     11.28 o 
   1   4  16        0.24       -6.56     12.94 o 
   2   4  16      106.41      130.23     22.69 o 
  -2   5  16       22.40       20.76     13.04 o 
  -1   5  16      161.83      172.42     18.85 o 
   0   5  16        5.65       13.19     15.55 o 
   1   5  16      108.29       96.33     20.98 o 
  -1   6  16        6.40        6.45     12.56 o 
  -3   0  17       60.18       61.86     17.17 o 
  -1   0  17       96.59      113.46     23.64 o 
   1   0  17      112.29       75.04     20.43 o 
  -3   1  17        0.37        9.99     11.97 o 
  -2   1  17       76.10       68.76     18.17 o 
  -1   1  17        6.22        6.90     11.06 o 
   0   1  17      238.68      225.24     21.36 o 
   1   1  17       20.45       20.40     11.92 o 
   2   1  17      180.94      193.82     20.95 o 
  -3   2  17       95.32       94.42     32.68 o 
  -2   2  17        4.77       14.30      9.43 o 
  -1   2  17      100.26      100.11     18.89 o 
   0   2  17       79.16       87.28     15.63 o 
   1   2  17       96.50      113.52     17.20 o 
   2   2  17       11.19        6.50     10.95 o 
  -3   3  17       27.88       17.47     13.29 o 
  -2   3  17      157.90      142.72     16.30 o 
  -1   3  17        1.75        1.56     10.65 o 
   0   3  17      113.09       99.69     18.51 o 
   1   3  17        2.28       -0.94     10.72 o 
  -2   4  17        8.23        6.77     12.98 o 
  -1   4  17      225.46      200.36     22.57 o 
   0   4  17        4.17       -7.55     11.95 o 
   1   4  17       61.31       40.44     28.59 o 
  -2   0  18      192.90      199.50     41.88 o 
   0   0  18       90.83       48.29     23.70 o 
  -2   1  18       32.81       13.41     14.23 o 
  -1   1  18       34.17       20.75     13.69 o 
   0   1  18        4.06        6.49     11.61 o 
   1   1  18       33.74       30.86     13.91 o 
  -2   2  18      156.18      137.09     20.56 o 
  -1   2  18       21.34       23.36     28.37 o 
   0   2  18      101.55       93.75     19.46 o 
  -1   3  18       57.85       34.28     16.00 o 
   0   3  18        0.41        0.97     12.79 o 
                                                 
